# Supplementary material for: Systems-level metabolism of the altered Schaedler flora, a complete gut microbiota
Source: ISME J. 2016 Nov 8;11(2):426–38. doi: 10.1038/ismej.2016.130 (PMC5270571; doi:10.1038/ismej.2016.130)
Supplement: Supplementary Data 1 [file ismej2016130x2.xlsx]

## Sheet: Sheet1
Species Name	eggNOG Tax ID	Phylum
Algoriphagus sp. PR1	388413	Bacteroidetes
Alistipes putredinis DSM 17216	445970	Bacteroidetes
Alistipes shahii WAL 8301	717959	Bacteroidetes
Alistipes sp. HGB5	908612	Bacteroidetes
Bacteroides caccae ATCC 43185	411901	Bacteroidetes
Bacteroides clarus YIT 12056	762984	Bacteroidetes
Bacteroides coprocola DSM 17136	470145	Bacteroidetes
Bacteroides coprophilus DSM 18228	547042	Bacteroidetes
Bacteroides coprosuis DSM 18011	679937	Bacteroidetes
Bacteroides dorei 5_1_36/D4	556260	Bacteroidetes
Bacteroides dorei DSM 17855	483217	Bacteroidetes
Bacteroides eggerthii 1_2_48FAA	665953	Bacteroidetes
Bacteroides eggerthii DSM 20697	483216	Bacteroidetes
Bacteroides finegoldii DSM 17565	483215	Bacteroidetes
Bacteroides fluxus YIT 12057	763034	Bacteroidetes
Bacteroides fragilis 3_1_12	457424	Bacteroidetes
Bacteroides fragilis 638R	862962	Bacteroidetes
Bacteroides fragilis NCTC 9343	272559	Bacteroidetes
Bacteroides fragilis YCH46	295405	Bacteroidetes
Bacteroides helcogenes P 36-108	693979	Bacteroidetes
Bacteroides intestinalis DSM 17393	471870	Bacteroidetes
Bacteroides ovatus 3_8_47FAA	665954	Bacteroidetes
Bacteroides ovatus ATCC 8483	411476	Bacteroidetes
Bacteroides ovatus SD CMC 3f	702443	Bacteroidetes
Bacteroides plebeius DSM 17135	484018	Bacteroidetes
Bacteroides salanitronis DSM 18170	667015	Bacteroidetes
Bacteroides sp. 1_1_14	469585	Bacteroidetes
Bacteroides sp. 1_1_30	457387	Bacteroidetes
Bacteroides sp. 1_1_6	469586	Bacteroidetes
Bacteroides sp. 2_1_16	469587	Bacteroidetes
Bacteroides sp. 2_1_22	469588	Bacteroidetes
Bacteroides sp. 2_1_33B	469589	Bacteroidetes
Bacteroides sp. 2_1_56FAA	665938	Bacteroidetes
Bacteroides sp. 2_1_7	457388	Bacteroidetes
Bacteroides sp. 2_2_4	469590	Bacteroidetes
Bacteroides sp. 20_3	469591	Bacteroidetes
Bacteroides sp. 3_1_19	469592	Bacteroidetes
Bacteroides sp. 3_1_23	457390	Bacteroidetes
Bacteroides sp. 3_1_33FAA	457391	Bacteroidetes
Bacteroides sp. 3_1_40A	469593	Bacteroidetes
Bacteroides sp. 3_2_5	457392	Bacteroidetes
Bacteroides sp. 4_1_36	457393	Bacteroidetes
Bacteroides sp. 4_3_47FAA	457394	Bacteroidetes
Bacteroides sp. 9_1_42FAA	457395	Bacteroidetes
Bacteroides sp. D1	556258	Bacteroidetes
Bacteroides sp. D2	556259	Bacteroidetes
Bacteroides sp. D20	585543	Bacteroidetes
Bacteroides sp. D22	585544	Bacteroidetes
Bacteroides stercoris ATCC 43183	449673	Bacteroidetes
Bacteroides thetaiotaomicron VPI-5482	226186	Bacteroidetes
Bacteroides uniformis ATCC 8492	411479	Bacteroidetes
Bacteroides vulgatus ATCC 8482	435590	Bacteroidetes
Bacteroides vulgatus PC510	702446	Bacteroidetes
Bacteroides xylanisolvens SD CC 1b	702447	Bacteroidetes
Bacteroides xylanisolvens XB1A	657309	Bacteroidetes
Bacteroidetes oral taxon 274 str. F0058	575590	Bacteroidetes
Bizionia argentinensis JUB59	1046627	Bacteroidetes
Blattabacterium sp. (Blattella germanica) str. Bge	331104	Bacteroidetes
Blattabacterium sp. (Cryptocercus punctulatus) str. Cpu	1075399	Bacteroidetes
Blattabacterium sp. (Mastotermes darwiniensis) str. MADAR	1074889	Bacteroidetes
Blattabacterium sp. (Periplaneta americana) str. BPLAN	600809	Bacteroidetes
Candidatus Amoebophilus asiaticus 5a2	452471	Bacteroidetes
Candidatus Azobacteroides pseudotrichonymphae genomovar. CFP2	511995	Bacteroidetes
Candidatus Sulcia muelleri CARI	706194	Bacteroidetes
Candidatus Sulcia muelleri DMIN	641892	Bacteroidetes
Candidatus Sulcia muelleri GWSS	444179	Bacteroidetes
Candidatus Sulcia muelleri SMDSEM	595499	Bacteroidetes
Capnocytophaga canimorsus Cc5	860228	Bacteroidetes
Capnocytophaga gingivalis ATCC 33624	553178	Bacteroidetes
Capnocytophaga ochracea DSM 7271	521097	Bacteroidetes
Capnocytophaga ochracea F0287	873517	Bacteroidetes
Capnocytophaga sp. oral taxon 329 str. F0087	706436	Bacteroidetes
Capnocytophaga sp. oral taxon 338 str. F0234	888059	Bacteroidetes
Capnocytophaga sputigena ATCC 33612	553177	Bacteroidetes
Cellulophaga algicola DSM 14237	688270	Bacteroidetes
Cellulophaga lytica DSM 7489	867900	Bacteroidetes
Chitinophaga pinensis DSM 2588	485918	Bacteroidetes
Chryseobacterium gleum ATCC 35910	525257	Bacteroidetes
Croceibacter atlanticus HTCC2559	216432	Bacteroidetes
Cyclobacterium marinum DSM 745	880070	Bacteroidetes
Cytophaga hutchinsonii ATCC 33406	269798	Bacteroidetes
Dokdonia donghaensis MED134	313590	Bacteroidetes
Dyadobacter fermentans DSM 18053	471854	Bacteroidetes
Dysgonomonas gadei ATCC BAA-286	742766	Bacteroidetes
Dysgonomonas mossii DSM 22836	742767	Bacteroidetes
Flavobacteria bacterium BAL38	391598	Bacteroidetes
Flavobacteria bacterium BBFL7	156586	Bacteroidetes
Flavobacteria bacterium MS024-2A	487796	Bacteroidetes
Flavobacteria bacterium MS024-3C	487797	Bacteroidetes
Flavobacteriaceae bacterium 3519-10	531844	Bacteroidetes
Flavobacteriales bacterium ALC-1	391603	Bacteroidetes
Flavobacterium branchiophilum FL-15	1034807	Bacteroidetes
Flavobacterium columnare ATCC 49512	1041826	Bacteroidetes
Flavobacterium johnsoniae UW101	376686	Bacteroidetes
Flavobacterium psychrophilum JIP02/86	402612	Bacteroidetes
Fluviicola taffensis DSM 16823	755732	Bacteroidetes
Gramella forsetii KT0803	411154	Bacteroidetes
Haliscomenobacter hydrossis DSM 1100	760192	Bacteroidetes
Kordia algicida OT-1	391587	Bacteroidetes
Krokinobacter sp. 4H-3-7-5	983548	Bacteroidetes
Lacinutrix sp. 5H-3-7-4	983544	Bacteroidetes
Leadbetterella byssophila DSM 17132	649349	Bacteroidetes
Leeuwenhoekiella blandensis MED217	398720	Bacteroidetes
Maribacter sp. HTCC2170	313603	Bacteroidetes
Marivirga tractuosa DSM 4126	643867	Bacteroidetes
Microscilla marina ATCC 23134	313606	Bacteroidetes
Mucilaginibacter paludis DSM 18603	714943	Bacteroidetes
Muricauda ruestringensis DSM 13258	886377	Bacteroidetes
Niastella koreensis GR20-10	700598	Bacteroidetes
Odoribacter splanchnicus DSM 20712	709991	Bacteroidetes
Owenweeksia hongkongensis DSM 17368	926562	Bacteroidetes
Paludibacter propionicigenes WB4	694427	Bacteroidetes
Parabacteroides distasonis ATCC 8503	435591	Bacteroidetes
Parabacteroides merdae ATCC 43184	411477	Bacteroidetes
Parabacteroides sp. D13	563193	Bacteroidetes
Paraprevotella xylaniphila YIT 11841	762982	Bacteroidetes
Pedobacter heparinus DSM 2366	485917	Bacteroidetes
Pedobacter saltans DSM 12145	762903	Bacteroidetes
Pedobacter sp. BAL39	391596	Bacteroidetes
Polaribacter irgensii 23-P	313594	Bacteroidetes
Polaribacter sp. MED152	313598	Bacteroidetes
Porphyromonas asaccharolytica DSM 20707	879243	Bacteroidetes
Porphyromonas asaccharolytica PR426713P-I	910312	Bacteroidetes
Porphyromonas endodontalis ATCC 35406	553175	Bacteroidetes
Porphyromonas gingivalis ATCC 33277	431947	Bacteroidetes
Porphyromonas gingivalis TDC60	1030843	Bacteroidetes
Porphyromonas gingivalis W83	242619	Bacteroidetes
Porphyromonas uenonis 60-3	596327	Bacteroidetes
Prevotella amnii CRIS 21A-A	679191	Bacteroidetes
Prevotella bergensis DSM 17361	585502	Bacteroidetes
Prevotella bivia JCVIHMP010	553171	Bacteroidetes
Prevotella bryantii B14	752555	Bacteroidetes
Prevotella buccae ATCC 33574	873513	Bacteroidetes
Prevotella buccae D17	575611	Bacteroidetes
Prevotella buccalis ATCC 35310	679190	Bacteroidetes
Prevotella copri DSM 18205	537011	Bacteroidetes
Prevotella dentalis DSM 3688	908937	Bacteroidetes
Prevotella denticola CRIS 18C-A	944557	Bacteroidetes
Prevotella denticola F0289	767031	Bacteroidetes
Prevotella disiens FB035-09AN	866771	Bacteroidetes
Prevotella marshii DSM 16973	862515	Bacteroidetes
Prevotella melaninogenica ATCC 25845	553174	Bacteroidetes
Prevotella melaninogenica D18	575612	Bacteroidetes
Prevotella multiformis DSM 16608	888743	Bacteroidetes
Prevotella multisaccharivorax DSM 17128	688246	Bacteroidetes
Prevotella nigrescens ATCC 33563	997352	Bacteroidetes
Prevotella oralis ATCC 33269	873533	Bacteroidetes
Prevotella oris C735	563008	Bacteroidetes
Prevotella oris F0302	649760	Bacteroidetes
Prevotella oulorum F0390	702438	Bacteroidetes
Prevotella pallens ATCC 700821	997353	Bacteroidetes
Prevotella ruminicola 23	264731	Bacteroidetes
Prevotella salivae DSM 15606	888832	Bacteroidetes
Prevotella sp. oral taxon 299 str. F0039	575614	Bacteroidetes
Prevotella sp. oral taxon 317 str. F0108	575615	Bacteroidetes
Prevotella sp. oral taxon 472 str. F0295	619693	Bacteroidetes
Prevotella tannerae ATCC 51259	626522	Bacteroidetes
Prevotella timonensis CRIS 5C-B1	679189	Bacteroidetes
Prevotella veroralis F0319	649761	Bacteroidetes
Psychroflexus torquis ATCC 700755	313595	Bacteroidetes
Rhodothermus marinus DSM 4252	518766	Bacteroidetes
Rhodothermus marinus SG0.5JP17-172	762570	Bacteroidetes
Riemerella anatipestifer DSM 15868	693978	Bacteroidetes
Riemerella anatipestifer RA-GD	992406	Bacteroidetes
Riemerella anatipestifer RA-YM	913239	Bacteroidetes
Robiginitalea biformata HTCC2501	313596	Bacteroidetes
Runella slithyformis DSM 19594	761193	Bacteroidetes
Salinibacter ruber DSM 13855	309807	Bacteroidetes
Sphingobacterium sp. 21	743722	Bacteroidetes
Sphingobacterium spiritivorum ATCC 33300	525372	Bacteroidetes
Sphingobacterium spiritivorum ATCC 33861	525373	Bacteroidetes
Spirosoma linguale DSM 74	504472	Bacteroidetes
Tannerella forsythia ATCC 43037	203275	Bacteroidetes
unidentified eubacterium SCB49	50743	Bacteroidetes
Weeksella virosa DSM 16922	865938	Bacteroidetes
Zunongwangia profunda SM-A87	655815	Bacteroidetes
[Bacteroides] pectinophilus ATCC 43243	483218	Firmicutes
Abiotrophia defectiva ATCC 49176	592010	Firmicutes
Acetivibrio cellulolyticus CD2	509191	Firmicutes
Acetobacterium woodii DSM 1030	931626	Firmicutes
Acetohalobium arabaticum DSM 5501	574087	Firmicutes
Acetonema longum DSM 6540	1009370	Firmicutes
Acidaminococcus fermentans DSM 20731	591001	Firmicutes
Acidaminococcus intestini RyC-MR95	568816	Firmicutes
Acidaminococcus sp. D21	563191	Firmicutes
Aerococcus urinae ACS-120-V-Col10a	866775	Firmicutes
Aerococcus viridans ATCC 11563	655812	Firmicutes
Alicyclobacillus acidocaldarius LAA1	543302	Firmicutes
Alicyclobacillus acidocaldarius subsp. acidocaldarius DSM 446	521098	Firmicutes
Alicyclobacillus acidocaldarius subsp. acidocaldarius Tc-4-1	1048834	Firmicutes
Alkaliphilus metalliredigens QYMF	293826	Firmicutes
Alkaliphilus oremlandii OhILAs	350688	Firmicutes
Ammonifex degensii KC4	429009	Firmicutes
Anaerococcus hydrogenalis ACS-025-V-Sch4	879306	Firmicutes
Anaerococcus hydrogenalis DSM 7454	561177	Firmicutes
Anaerococcus lactolyticus ATCC 51172	525254	Firmicutes
Anaerococcus prevotii ACS-065-V-Col13	879305	Firmicutes
Anaerococcus prevotii DSM 20548	525919	Firmicutes
Anaerococcus tetradius ATCC 35098	525255	Firmicutes
Anaerococcus vaginalis ATCC 51170	655811	Firmicutes
Anaerofustis stercorihominis DSM 17244	445971	Firmicutes
Anaerostipes caccae DSM 14662	411490	Firmicutes
Anaerostipes sp. 3_2_56FAA	665937	Firmicutes
Anaerotruncus colihominis DSM 17241	445972	Firmicutes
Anoxybacillus flavithermus WK1	491915	Firmicutes
Bacillus amyloliquefaciens CAU-B946	1114958	Firmicutes
Bacillus amyloliquefaciens DSM 7	692420	Firmicutes
Bacillus amyloliquefaciens FZB42	326423	Firmicutes
Bacillus amyloliquefaciens LL3	1001582	Firmicutes
Bacillus amyloliquefaciens TA208	999891	Firmicutes
Bacillus amyloliquefaciens XH7	1034836	Firmicutes
Bacillus anthracis str. A0248	592021	Firmicutes
Bacillus anthracis str. A1055	280355	Firmicutes
Bacillus anthracis str. A2012	191218	Firmicutes
Bacillus anthracis str. Ames 70	198094	Firmicutes
Bacillus anthracis str. 'Ames Ancestor'	261594	Firmicutes
Bacillus anthracis str. Australia 94	280477	Firmicutes
Bacillus anthracis str. CDC 684	568206	Firmicutes
Bacillus anthracis str. CNEVA-9066	280354	Firmicutes
Bacillus anthracis str. Kruger B	205919	Firmicutes
Bacillus anthracis str. Sterne	260799	Firmicutes
Bacillus anthracis str. Vollum	261591	Firmicutes
Bacillus anthracis str. Western North America USA6153	212045	Firmicutes
Bacillus atrophaeus 1942	720555	Firmicutes
Bacillus cellulosilyticus DSM 2522	649639	Firmicutes
Bacillus cereus 03BB102	572264	Firmicutes
Bacillus cereus 172560W	526967	Firmicutes
Bacillus cereus 95/8201	526979	Firmicutes
Bacillus cereus AH1134	405533	Firmicutes
Bacillus cereus AH187	405534	Firmicutes
Bacillus cereus AH603	526990	Firmicutes
Bacillus cereus AH621	526972	Firmicutes
Bacillus cereus AH820	405535	Firmicutes
Bacillus cereus ATCC 10876	526980	Firmicutes
Bacillus cereus ATCC 10987	222523	Firmicutes
Bacillus cereus ATCC 14579 89	226900	Firmicutes
Bacillus cereus ATCC 4342	526977	Firmicutes
Bacillus cereus B4264	405532	Firmicutes
Bacillus cereus BDRD-Cer4	526978	Firmicutes
Bacillus cereus BDRD-ST196	526976	Firmicutes
Bacillus cereus BDRD-ST24	526974	Firmicutes
Bacillus cereus BDRD-ST26	526975	Firmicutes
Bacillus cereus BGSC 6E1	526970	Firmicutes
Bacillus cereus biovar anthracis str. CI	637380	Firmicutes
Bacillus cereus E33L	288681	Firmicutes
Bacillus cereus F65185	526989	Firmicutes
Bacillus cereus F837/76	347495	Firmicutes
Bacillus cereus G9842	405531	Firmicutes
Bacillus cereus m1293	526973	Firmicutes
Bacillus cereus m1550	526969	Firmicutes
Bacillus cereus MM3	526971	Firmicutes
Bacillus cereus NC7401	334406	Firmicutes
Bacillus cereus Q1	361100	Firmicutes
Bacillus cereus R309803	526968	Firmicutes
Bacillus cereus Rock1-15	526982	Firmicutes
Bacillus cereus Rock1-3	526981	Firmicutes
Bacillus cereus Rock3-29	526984	Firmicutes
Bacillus cereus Rock3-42	526985	Firmicutes
Bacillus cereus Rock4-18	526988	Firmicutes
Bacillus cereus SJ1	699184	Firmicutes
Bacillus clausii KSM-K16	66692	Firmicutes
Bacillus coagulans 2-6	941639	Firmicutes
Bacillus coagulans 36D1	345219	Firmicutes
Bacillus coahuilensis m4-4	441769	Firmicutes
Bacillus cytotoxicus NVH 391-98	315749	Firmicutes
Bacillus halodurans C-125	272558	Firmicutes
Bacillus licheniformis DSM 13 = ATCC 14580	279010	Firmicutes
Bacillus megaterium DSM 319	592022	Firmicutes
Bacillus megaterium QM B1551	545693	Firmicutes
Bacillus megaterium WSH-002	1006007	Firmicutes
Bacillus mycoides DSM 2048	526997	Firmicutes
Bacillus pseudofirmus OF4	398511	Firmicutes
Bacillus pumilus ATCC 7061	536229	Firmicutes
Bacillus pumilus SAFR-032	315750	Firmicutes
Bacillus selenitireducens MLS10	439292	Firmicutes
Bacillus sp. 2_A_57_CT2	665959	Firmicutes
Bacillus sp. B14905	388400	Firmicutes
Bacillus sp. BT1B_CT2	665958	Firmicutes
Bacillus sp. m3-13	406124	Firmicutes
Bacillus sp. NRRL B-14911	313627	Firmicutes
Bacillus subtilis BSn5	936156	Firmicutes
Bacillus subtilis subsp. natto BEST195	645657	Firmicutes
Bacillus subtilis subsp. spizizenii ATCC 6633	703612	Firmicutes
Bacillus subtilis subsp. spizizenii str. W23	655816	Firmicutes
Bacillus subtilis subsp. spizizenii TU-B-10	1052585	Firmicutes
Bacillus subtilis subsp. subtilis RO-NN-1	1052588	Firmicutes
Bacillus subtilis subsp. subtilis str. 168	224308	Firmicutes
Bacillus subtilis subsp. subtilis str. JH642	535025	Firmicutes
Bacillus subtilis subsp. subtilis str. NCIB 3610	535026	Firmicutes
Bacillus subtilis subsp. subtilis str. SMY	535024	Firmicutes
Bacillus thuringiensis BMB171	714359	Firmicutes
Bacillus thuringiensis Bt407	527021	Firmicutes
Bacillus thuringiensis IBL 200	527019	Firmicutes
Bacillus thuringiensis serovar andalousiensis BGSC 4AW1	527032	Firmicutes
Bacillus thuringiensis serovar berliner ATCC 10792	527031	Firmicutes
Bacillus thuringiensis serovar chinensis CT-43	541229	Firmicutes
Bacillus thuringiensis serovar finitimus YBT-020	930170	Firmicutes
Bacillus thuringiensis serovar huazhongensis BGSC 4BD1	527030	Firmicutes
Bacillus thuringiensis serovar konkukian str. 97-27	281309	Firmicutes
Bacillus thuringiensis serovar monterrey BGSC 4AJ1	527022	Firmicutes
Bacillus thuringiensis serovar pondicheriensis BGSC 4BA1	527029	Firmicutes
Bacillus thuringiensis serovar pulsiensis BGSC 4CC1	527028	Firmicutes
Bacillus thuringiensis serovar thuringiensis str. T01001	527025	Firmicutes
Bacillus thuringiensis serovar tochigiensis BGSC 4Y1	527024	Firmicutes
Bacillus thuringiensis str. Al Hakam	412694	Firmicutes
Bacillus weihenstephanensis KBAB4	315730	Firmicutes
Blautia hansenii DSM 20583	537007	Firmicutes
Blautia hydrogenotrophica DSM 10507	476272	Firmicutes
Brevibacillus brevis NBRC 100599	358681	Firmicutes
Brevibacillus laterosporus LMG 15441	1042163	Firmicutes
Bulleidia extructa W1219	679192	Firmicutes
butyrate-producing bacterium SS3/4	245014	Firmicutes
butyrate-producing bacterium SSC/2	245018	Firmicutes
Butyrivibrio crossotus DSM 2876	511680	Firmicutes
Butyrivibrio fibrisolvens 16/4	657324	Firmicutes
Butyrivibrio proteoclasticus B316	515622	Firmicutes
Caldalkalibacillus thermarum TA2.A1	986075	Firmicutes
Caldicellulosiruptor bescii DSM 6725	521460	Firmicutes
Caldicellulosiruptor hydrothermalis 108	632292	Firmicutes
Caldicellulosiruptor kristjanssonii 177R1B	632335	Firmicutes
Caldicellulosiruptor kronotskyensis 2002	632348	Firmicutes
Caldicellulosiruptor lactoaceticus 6A	632516	Firmicutes
Caldicellulosiruptor obsidiansis OB47	608506	Firmicutes
Caldicellulosiruptor owensensis OL	632518	Firmicutes
Caldicellulosiruptor saccharolyticus DSM 8903	351627	Firmicutes
Candidatus Arthromitus sp. SFB-mouse-Japan	1029718	Firmicutes
Candidatus Arthromitus sp. SFB-mouse-Yit	1041809	Firmicutes
Candidatus Arthromitus sp. SFB-rat-Yit	1041504	Firmicutes
Candidatus Desulforudis audaxviator MP104C	477974	Firmicutes
Carboxydothermus hydrogenoformans Z-2901	246194	Firmicutes
Carnobacterium sp. 17-4	208596	Firmicutes
Carnobacterium sp. AT7	333990	Firmicutes
Catonella morbi ATCC 51271	592026	Firmicutes
Centipeda periodontii DSM 2778	888060	Firmicutes
Clostridiales bacterium 1_7_47FAA	457421	Firmicutes
Clostridiales genomosp. BVAB3 str. UPII9-5	699246	Firmicutes
Clostridium acetobutylicum ATCC 824	272562	Firmicutes
Clostridium acetobutylicum DSM 1731	991791	Firmicutes
Clostridium acetobutylicum EA 2018	863638	Firmicutes
Clostridium bartlettii DSM 16795	445973	Firmicutes
Clostridium beijerinckii NCIMB 8052	290402	Firmicutes
Clostridium bolteae ATCC BAA-613	411902	Firmicutes
Clostridium botulinum A str. ATCC 19397	441770	Firmicutes
Clostridium botulinum A str. ATCC 3502	413999	Firmicutes
Clostridium botulinum A str. Hall	441771	Firmicutes
Clostridium botulinum A2 str. Kyoto	536232	Firmicutes
Clostridium botulinum A3 str. Loch Maree	498214	Firmicutes
Clostridium botulinum B str. Eklund 17B	508765	Firmicutes
Clostridium botulinum B1 str. Okra	498213	Firmicutes
Clostridium botulinum Ba4 str. 657	515621	Firmicutes
Clostridium botulinum Bf	445336	Firmicutes
Clostridium botulinum BKT015925	929506	Firmicutes
Clostridium botulinum C str. Eklund	445337	Firmicutes
Clostridium botulinum D str. 1873	592027	Firmicutes
Clostridium botulinum E1 str. 'BoNT E Beluga'	536233	Firmicutes
Clostridium botulinum E3 str. Alaska E43	508767	Firmicutes
Clostridium botulinum F str. 230613	758678	Firmicutes
Clostridium botulinum F str. Langeland	441772	Firmicutes
Clostridium botulinum H04402 065	941968	Firmicutes
Clostridium botulinum NCTC 2916	445335	Firmicutes
Clostridium butyricum 5521	447214	Firmicutes
Clostridium butyricum E4 str. BoNT E BL5262	632245	Firmicutes
Clostridium carboxidivorans P7	536227	Firmicutes
Clostridium cellulolyticum H10	394503	Firmicutes
Clostridium cellulovorans 743B	573061	Firmicutes
Clostridium cf. saccharolyticum K10	717608	Firmicutes
Clostridium clariflavum DSM 19732	720554	Firmicutes
Clostridium difficile 630	272563	Firmicutes
Clostridium difficile ATCC 43255	499175	Firmicutes
Clostridium difficile CD196	645462	Firmicutes
Clostridium difficile CIP 107932	499176	Firmicutes
Clostridium difficile NAP07	525258	Firmicutes
Clostridium difficile NAP08	525259	Firmicutes
Clostridium difficile QCD-23m63	499174	Firmicutes
Clostridium difficile QCD-32g58	367459	Firmicutes
Clostridium difficile QCD-37x79	479834	Firmicutes
Clostridium difficile QCD-63q42	479831	Firmicutes
Clostridium difficile QCD-66c26	455631	Firmicutes
Clostridium difficile QCD-76w55	479832	Firmicutes
Clostridium difficile QCD-97b34	479833	Firmicutes
Clostridium difficile R20291	645463	Firmicutes
Clostridium hiranonis DSM 13275	500633	Firmicutes
Clostridium hylemonae DSM 15053	553973	Firmicutes
Clostridium kluyveri DSM 555	431943	Firmicutes
Clostridium kluyveri NBRC 12016	583346	Firmicutes
Clostridium lentocellum DSM 5427	642492	Firmicutes
Clostridium leptum DSM 753	428125	Firmicutes
Clostridium ljungdahlii DSM 13528	748727	Firmicutes
Clostridium methylpentosum DSM 5476	537013	Firmicutes
Clostridium novyi NT	386415	Firmicutes
Clostridium papyrosolvens DSM 2782	588581	Firmicutes
Clostridium perfringens ATCC 13124	195103	Firmicutes
Clostridium perfringens B str. ATCC 3626	451754	Firmicutes
Clostridium perfringens C str. JGS1495	445334	Firmicutes
Clostridium perfringens CPE str. F4969	451756	Firmicutes
Clostridium perfringens D str. JGS1721	488537	Firmicutes
Clostridium perfringens E str. JGS1987	451755	Firmicutes
Clostridium perfringens NCTC 8239	451757	Firmicutes
Clostridium perfringens SM101	289380	Firmicutes
Clostridium perfringens str. 13	195102	Firmicutes
Clostridium phytofermentans ISDg	357809	Firmicutes
Clostridium ramosum DSM 1402	445974	Firmicutes
Clostridium saccharolyticum WM1	610130	Firmicutes
Clostridium scindens ATCC 35704	411468	Firmicutes
Clostridium sp. 7_2_43FAA	457396	Firmicutes
Clostridium sp. BNL1100	755731	Firmicutes
Clostridium sp. D5	556261	Firmicutes
Clostridium sp. HGF2	908340	Firmicutes
Clostridium sp. L2-50	411489	Firmicutes
Clostridium sp. M62/1	411486	Firmicutes
Clostridium sp. SS2/1	411484	Firmicutes
Clostridium sp. SY8519	1042156	Firmicutes
Clostridium spiroforme DSM 1552	428126	Firmicutes
Clostridium sporogenes ATCC 15579	471871	Firmicutes
Clostridium sticklandii DSM 519	499177	Firmicutes
Clostridium symbiosum WAL-14163	742740	Firmicutes
Clostridium symbiosum WAL-14673	742741	Firmicutes
Clostridium tetani E88	212717	Firmicutes
Clostridium thermocellum ATCC 27405	203119	Firmicutes
Clostridium thermocellum DSM 1313	637887	Firmicutes
Clostridium thermocellum DSM 2360	572545	Firmicutes
Clostridium thermocellum JW20	492476	Firmicutes
Coprobacillus sp. 29_1	469596	Firmicutes
Coprobacillus sp. D7	556270	Firmicutes
Coprococcus catus GD/7	717962	Firmicutes
Coprococcus comes ATCC 27758	470146	Firmicutes
Coprococcus eutactus ATCC 27759	411474	Firmicutes
Coprothermobacter proteolyticus DSM 5265	309798	Firmicutes
Desmospora sp. 8437	997346	Firmicutes
Desulfitobacterium hafniense DCB-2	272564	Firmicutes
Desulfitobacterium hafniense Y51	138119	Firmicutes
Desulfosporosinus orientis DSM 765	768706	Firmicutes
Desulfotomaculum acetoxidans DSM 771	485916	Firmicutes
Desulfotomaculum carboxydivorans CO-1-SRB	868595	Firmicutes
Desulfotomaculum kuznetsovii DSM 6115	760568	Firmicutes
Desulfotomaculum nigrificans DSM 574	696369	Firmicutes
Desulfotomaculum reducens MI-1	349161	Firmicutes
Dethiobacter alkaliphilus AHT 1	555088	Firmicutes
Dialister invisus DSM 15470	592028	Firmicutes
Dialister micraerophilus DSM 19965	888062	Firmicutes
Dialister microaerophilus UPII 345-E	910314	Firmicutes
Dorea formicigenerans ATCC 27755	411461	Firmicutes
Dorea longicatena DSM 13814	411462	Firmicutes
Enterococcus casseliflavus ATCC 12755	888066	Firmicutes
Enterococcus casseliflavus EC10	565654	Firmicutes
Enterococcus casseliflavus EC20	565655	Firmicutes
Enterococcus casseliflavus EC30	565652	Firmicutes
Enterococcus faecalis 62	936153	Firmicutes
Enterococcus faecalis ARO1/DG	565651	Firmicutes
Enterococcus faecalis ATCC 29200	525271	Firmicutes
Enterococcus faecalis ATCC 4200	565642	Firmicutes
Enterococcus faecalis CH188	565644	Firmicutes
Enterococcus faecalis D6	565650	Firmicutes
Enterococcus faecalis DAPTO 512	749489	Firmicutes
Enterococcus faecalis DAPTO 516	749490	Firmicutes
Enterococcus faecalis DS5	565643	Firmicutes
Enterococcus faecalis E1Sol	565647	Firmicutes
Enterococcus faecalis Fly1	565649	Firmicutes
Enterococcus faecalis HIP11704	565646	Firmicutes
Enterococcus faecalis JH1	565648	Firmicutes
Enterococcus faecalis Merz96	565645	Firmicutes
Enterococcus faecalis OG1RF	474186	Firmicutes
Enterococcus faecalis R712	699186	Firmicutes
Enterococcus faecalis S613	699185	Firmicutes
Enterococcus faecalis T1	565636	Firmicutes
Enterococcus faecalis T11	565640	Firmicutes
Enterococcus faecalis T2	565637	Firmicutes
Enterococcus faecalis T3	565638	Firmicutes
Enterococcus faecalis T8	565639	Firmicutes
Enterococcus faecalis TUSoD Ef11	553209	Firmicutes
Enterococcus faecalis TX0012	749496	Firmicutes
Enterococcus faecalis TX0017	749497	Firmicutes
Enterococcus faecalis TX0027	749498	Firmicutes
Enterococcus faecalis TX0031	749499	Firmicutes
Enterococcus faecalis TX0043	749500	Firmicutes
Enterococcus faecalis TX0102	749501	Firmicutes
Enterococcus faecalis TX0104	491074	Firmicutes
Enterococcus faecalis TX0109	749502	Firmicutes
Enterococcus faecalis TX0309A	749503	Firmicutes
Enterococcus faecalis TX0309B	749504	Firmicutes
Enterococcus faecalis TX0312	749505	Firmicutes
Enterococcus faecalis TX0411	749506	Firmicutes
Enterococcus faecalis TX0470	749507	Firmicutes
Enterococcus faecalis TX0630	749508	Firmicutes
Enterococcus faecalis TX0635	749509	Firmicutes
Enterococcus faecalis TX0645	749510	Firmicutes
Enterococcus faecalis TX0855	749511	Firmicutes
Enterococcus faecalis TX0860	749512	Firmicutes
Enterococcus faecalis TX1302	749513	Firmicutes
Enterococcus faecalis TX1322	525278	Firmicutes
Enterococcus faecalis TX1341	749514	Firmicutes
Enterococcus faecalis TX1342	749515	Firmicutes
Enterococcus faecalis TX1346	749516	Firmicutes
Enterococcus faecalis TX1467	749517	Firmicutes
Enterococcus faecalis TX2134	749518	Firmicutes
Enterococcus faecalis TX2137	749491	Firmicutes
Enterococcus faecalis TX2141	749492	Firmicutes
Enterococcus faecalis TX4000	749493	Firmicutes
Enterococcus faecalis TX4244	749494	Firmicutes
Enterococcus faecalis TX4248	749495	Firmicutes
Enterococcus faecalis V583	226185	Firmicutes
Enterococcus faecalis X98	565641	Firmicutes
Enterococcus faecium 1,141,733	565659	Firmicutes
Enterococcus faecium 1,230,933	565656	Firmicutes
Enterococcus faecium 1,231,408	565661	Firmicutes
Enterococcus faecium 1,231,410	565660	Firmicutes
Enterococcus faecium 1,231,501	565658	Firmicutes
Enterococcus faecium 1,231,502	565657	Firmicutes
Enterococcus faecium C68	565664	Firmicutes
Enterococcus faecium Com12	565662	Firmicutes
Enterococcus faecium Com15	565663	Firmicutes
Enterococcus faecium D344SRF	565665	Firmicutes
Enterococcus faecium DO	333849	Firmicutes
Enterococcus faecium E1039	645663	Firmicutes
Enterococcus faecium E1071	535205	Firmicutes
Enterococcus faecium E1162	535206	Firmicutes
Enterococcus faecium E1636	544875	Firmicutes
Enterococcus faecium E980	529885	Firmicutes
Enterococcus faecium PC4.1	791161	Firmicutes
Enterococcus faecium TC 6	565666	Firmicutes
Enterococcus faecium TX0082	749520	Firmicutes
Enterococcus faecium TX0133A	749521	Firmicutes
Enterococcus faecium TX0133a01	749522	Firmicutes
Enterococcus faecium TX0133a04	749523	Firmicutes
Enterococcus faecium TX0133B	749524	Firmicutes
Enterococcus faecium TX0133C	749525	Firmicutes
Enterococcus faecium TX1330	525279	Firmicutes
Enterococcus faecium U0317	547468	Firmicutes
Enterococcus gallinarum EG2	565653	Firmicutes
Enterococcus italicus DSM 15952	888064	Firmicutes
Enterococcus sp. 7L76	657310	Firmicutes
Epulopiscium sp. 'N.t. morphotype B'	420336	Firmicutes
Eremococcus coleocola ACS-139-V-Col8	908337	Firmicutes
Erysipelothrix rhusiopathiae ATCC 19414	525280	Firmicutes
Erysipelothrix rhusiopathiae str. Fujisawa	650150	Firmicutes
Erysipelotrichaceae bacterium 3_1_53	658659	Firmicutes
Erysipelotrichaceae bacterium 5_2_54FAA	552396	Firmicutes
Ethanoligenens harbinense YUAN-3	663278	Firmicutes
Eubacterium biforme DSM 3989	518637	Firmicutes
Eubacterium cellulosolvens 6	633697	Firmicutes
Eubacterium cylindroides T2-87	717960	Firmicutes
Eubacterium dolichum DSM 3991	428127	Firmicutes
Eubacterium eligens ATCC 27750	515620	Firmicutes
Eubacterium hallii DSM 3353	411469	Firmicutes
Eubacterium limosum KIST612	903814	Firmicutes
Eubacterium rectale ATCC 33656	515619	Firmicutes
Eubacterium rectale DSM 17629	657318	Firmicutes
Eubacterium rectale M104/1	657317	Firmicutes
Eubacterium saburreum DSM 3986	887325	Firmicutes
Eubacterium saphenum ATCC 49989	592031	Firmicutes
Eubacterium siraeum 70/3	657319	Firmicutes
Eubacterium siraeum DSM 15702	428128	Firmicutes
Eubacterium siraeum V10Sc8a	717961	Firmicutes
Eubacterium ventriosum ATCC 27560	411463	Firmicutes
Eubacterium yurii subsp. margaretiae ATCC 43715	864565	Firmicutes
Exiguobacterium sibiricum 255-15	262543	Firmicutes
Exiguobacterium sp. AT1b	360911	Firmicutes
Faecalibacterium cf. prausnitzii KLE1255	748224	Firmicutes
Faecalibacterium prausnitzii A2-165	411483	Firmicutes
Faecalibacterium prausnitzii L2-6	718252	Firmicutes
Faecalibacterium prausnitzii M21/2	411485	Firmicutes
Faecalibacterium prausnitzii SL3/3	657322	Firmicutes
Filifactor alocis ATCC 35896	546269	Firmicutes
Finegoldia magna ACS-171-V-Col3	768713	Firmicutes
Finegoldia magna ATCC 29328	334413	Firmicutes
Finegoldia magna ATCC 53516	525282	Firmicutes
Finegoldia magna BVS033A4	866773	Firmicutes
Finegoldia magna SY403409CC001050417	866779	Firmicutes
Fructobacillus fructosus KCTC 3544	930946	Firmicutes
Gemella haemolysans ATCC 10379	546270	Firmicutes
Gemella haemolysans M341	562981	Firmicutes
Gemella morbillorum M424	562982	Firmicutes
Gemella sanguinis M325	562983	Firmicutes
Geobacillus kaustophilus HTA426	235909	Firmicutes
Geobacillus sp. C56-T3	691437	Firmicutes
Geobacillus sp. G11MC16	495036	Firmicutes
Geobacillus sp. WCH70	471223	Firmicutes
Geobacillus sp. Y4.1MC1	581103	Firmicutes
Geobacillus sp. Y412MC52	550542	Firmicutes
Geobacillus sp. Y412MC61	544556	Firmicutes
Geobacillus thermodenitrificans NG80-2	420246	Firmicutes
Geobacillus thermoglucosidasius C56-YS93	634956	Firmicutes
Geobacillus thermoleovorans CCB_US3_UF5	1111068	Firmicutes
Granulicatella adiacens ATCC 49175	638301	Firmicutes
Granulicatella elegans ATCC 700633	626369	Firmicutes
Halanaerobium hydrogeniformans	656519	Firmicutes
Halanaerobium praevalens DSM 2228	572479	Firmicutes
Halothermothrix orenii H 168	373903	Firmicutes
Heliobacterium modesticaldum Ice1	498761	Firmicutes
Holdemania filiformis DSM 12042	545696	Firmicutes
Kyrpidia tusciae DSM 2912	562970	Firmicutes
Lachnospiraceae bacterium 1_1_57FAA	658081	Firmicutes
Lachnospiraceae bacterium 1_4_56FAA	658655	Firmicutes
Lachnospiraceae bacterium 2_1_46FAA	742723	Firmicutes
Lachnospiraceae bacterium 2_1_58FAA	658082	Firmicutes
Lachnospiraceae bacterium 3_1_46FAA	665950	Firmicutes
Lachnospiraceae bacterium 3_1_57FAA_CT1	658086	Firmicutes
Lachnospiraceae bacterium 4_1_37FAA	552395	Firmicutes
Lachnospiraceae bacterium 5_1_57FAA	658085	Firmicutes
Lachnospiraceae bacterium 5_1_63FAA	658089	Firmicutes
Lachnospiraceae bacterium 6_1_63FAA	658083	Firmicutes
Lachnospiraceae bacterium 8_1_57FAA	665951	Firmicutes
Lachnospiraceae bacterium 9_1_43BFAA	658088	Firmicutes
Lachnospiraceae oral taxon 107 str. F0167	575593	Firmicutes
Lactobacillus acidophilus 30SC	891391	Firmicutes
Lactobacillus acidophilus ATCC 4796	525306	Firmicutes
Lactobacillus acidophilus NCFM	272621	Firmicutes
Lactobacillus amylolyticus DSM 11664	585524	Firmicutes
Lactobacillus amylovorus GRL 1112	695560	Firmicutes
Lactobacillus amylovorus GRL1118	695562	Firmicutes
Lactobacillus animalis KCTC 3501	930942	Firmicutes
Lactobacillus antri DSM 16041	525309	Firmicutes
Lactobacillus brevis ATCC 367	387344	Firmicutes
Lactobacillus brevis subsp. gravesensis ATCC 27305	525310	Firmicutes
Lactobacillus buchneri ATCC 11577	525318	Firmicutes
Lactobacillus buchneri NRRL B-30929	511437	Firmicutes
Lactobacillus casei ATCC 334	321967	Firmicutes
Lactobacillus casei BD-II	998820	Firmicutes
Lactobacillus casei BL23	543734	Firmicutes
Lactobacillus casei LC2W	999378	Firmicutes
Lactobacillus casei str. Zhang	498216	Firmicutes
Lactobacillus coleohominis 101-4-CHN	575594	Firmicutes
Lactobacillus coryniformis subsp. coryniformis KCTC 3167	913848	Firmicutes
Lactobacillus crispatus 125-2-CHN	575595	Firmicutes
Lactobacillus crispatus 214-1	679188	Firmicutes
Lactobacillus crispatus JV-V01	491076	Firmicutes
Lactobacillus crispatus MV-1A-US	575596	Firmicutes
Lactobacillus crispatus MV-3A-US	575597	Firmicutes
Lactobacillus crispatus ST1	748671	Firmicutes
Lactobacillus delbrueckii subsp. bulgaricus 2038	353496	Firmicutes
Lactobacillus delbrueckii subsp. bulgaricus ATCC 11842	390333	Firmicutes
Lactobacillus delbrueckii subsp. bulgaricus ATCC BAA-365	321956	Firmicutes
Lactobacillus delbrueckii subsp. bulgaricus ND02	767455	Firmicutes
Lactobacillus delbrueckii subsp. bulgaricus PB2003/044-T3-4	784613	Firmicutes
Lactobacillus delbrueckii subsp. lactis DSM 20072	888027	Firmicutes
Lactobacillus farciminis KCTC 3681	936140	Firmicutes
Lactobacillus fermentum 28-3-CHN	575599	Firmicutes
Lactobacillus fermentum ATCC 14931	525325	Firmicutes
Lactobacillus fermentum CECT 5716	712938	Firmicutes
Lactobacillus fermentum IFO 3956	334390	Firmicutes
Lactobacillus fructivorans KCTC 3543	941770	Firmicutes
Lactobacillus gasseri 202-4	630527	Firmicutes
Lactobacillus gasseri 224-1	679196	Firmicutes
Lactobacillus gasseri ATCC 33323	324831	Firmicutes
Lactobacillus gasseri JV-V03	525326	Firmicutes
Lactobacillus gasseri MV-22	559301	Firmicutes
Lactobacillus helveticus DPC 4571	405566	Firmicutes
Lactobacillus helveticus DSM 20075	585520	Firmicutes
Lactobacillus helveticus H10	767462	Firmicutes
Lactobacillus hilgardii ATCC 8290	525327	Firmicutes
Lactobacillus iners AB-1	713605	Firmicutes
Lactobacillus iners ATCC 55195	888801	Firmicutes
Lactobacillus iners DSM 13335	525328	Firmicutes
Lactobacillus iners LactinV 01V1-a	879297	Firmicutes
Lactobacillus iners LactinV 03V1-b	879298	Firmicutes
Lactobacillus iners LactinV 09V1-c	879299	Firmicutes
Lactobacillus iners LactinV 11V1-d	879300	Firmicutes
Lactobacillus iners LEAF 2052A-d	879302	Firmicutes
Lactobacillus iners LEAF 2053A-b	879301	Firmicutes
Lactobacillus iners LEAF 2062A-h1	879303	Firmicutes
Lactobacillus iners LEAF 3008A-a	879304	Firmicutes
Lactobacillus iners SPIN 1401G	879295	Firmicutes
Lactobacillus iners SPIN 2503V10-D	879296	Firmicutes
Lactobacillus iners UPII 143-D	928327	Firmicutes
Lactobacillus iners UPII 60-B	928328	Firmicutes
Lactobacillus jensenii 1153	440497	Firmicutes
Lactobacillus jensenii 115-3-CHN	575605	Firmicutes
Lactobacillus jensenii 208-1	596326	Firmicutes
Lactobacillus jensenii 269-3	596325	Firmicutes
Lactobacillus jensenii 27-2-CHN	575606	Firmicutes
Lactobacillus jensenii JV-V16	525329	Firmicutes
Lactobacillus jensenii SJ-7A-US	575607	Firmicutes
Lactobacillus johnsonii ATCC 33200	525330	Firmicutes
Lactobacillus johnsonii DPC 6026	909954	Firmicutes
Lactobacillus johnsonii FI9785	633699	Firmicutes
Lactobacillus johnsonii NCC 533	257314	Firmicutes
Lactobacillus kefiranofaciens ZW3	1033837	Firmicutes
Lactobacillus oris F0423	944562	Firmicutes
Lactobacillus oris PB013-T2-3	908339	Firmicutes
Lactobacillus paracasei subsp. paracasei 8700:2	537973	Firmicutes
Lactobacillus paracasei subsp. paracasei ATCC 25302	525337	Firmicutes
Lactobacillus plantarum JDM1	644042	Firmicutes
Lactobacillus plantarum subsp. plantarum ATCC 14917	525338	Firmicutes
Lactobacillus plantarum subsp. plantarum ST-III	889932	Firmicutes
Lactobacillus plantarum WCFS1	220668	Firmicutes
Lactobacillus reuteri 100-23	349123	Firmicutes
Lactobacillus reuteri ATCC 53608	927703	Firmicutes
Lactobacillus reuteri CF48-3A	525341	Firmicutes
Lactobacillus reuteri DSM 20016	557436	Firmicutes
Lactobacillus reuteri JCM 1112	557433	Firmicutes
Lactobacillus reuteri MM2-3	585517	Firmicutes
Lactobacillus reuteri MM4-1A	548485	Firmicutes
Lactobacillus reuteri SD2112	491077	Firmicutes
Lactobacillus rhamnosus ATCC 8530	1088720	Firmicutes
Lactobacillus rhamnosus GG	568703	Firmicutes
Lactobacillus rhamnosus HN001	486408	Firmicutes
Lactobacillus rhamnosus Lc 705	568704	Firmicutes
Lactobacillus rhamnosus LMS2-1	525361	Firmicutes
Lactobacillus ruminis ATCC 25644	525362	Firmicutes
Lactobacillus ruminis SPM0211	1040964	Firmicutes
Lactobacillus sakei subsp. sakei 23K	314315	Firmicutes
Lactobacillus salivarius ACS-116-V-Col5a	768728	Firmicutes
Lactobacillus salivarius ATCC 11741	525364	Firmicutes
Lactobacillus salivarius CECT 5713	712961	Firmicutes
Lactobacillus salivarius GJ-24	1041521	Firmicutes
Lactobacillus salivarius NIAS840	1029822	Firmicutes
Lactobacillus salivarius UCC118	362948	Firmicutes
Lactobacillus sanfranciscensis TMW 1.1304	714313	Firmicutes
Lactobacillus ultunensis DSM 16047	525365	Firmicutes
Lactobacillus vaginalis ATCC 49540	525366	Firmicutes
Lactococcus garvieae ATCC 49156	420889	Firmicutes
Lactococcus garvieae Lg2	420890	Firmicutes
Lactococcus lactis subsp. cremoris A76	1104322	Firmicutes
Lactococcus lactis subsp. cremoris MG1363	416870	Firmicutes
Lactococcus lactis subsp. cremoris NZ9000	746361	Firmicutes
Lactococcus lactis subsp. cremoris SK11	272622	Firmicutes
Lactococcus lactis subsp. lactis CV56	929102	Firmicutes
Lactococcus lactis subsp. lactis Il1403	272623	Firmicutes
Lactococcus lactis subsp. lactis KF147	684738	Firmicutes
Leuconostoc argentinum KCTC 3773	886872	Firmicutes
Leuconostoc citreum KM20	349519	Firmicutes
Leuconostoc fallax KCTC 3537	907931	Firmicutes
Leuconostoc gasicomitatum LMG 18811	762550	Firmicutes
Leuconostoc gelidum KCTC 3527	927691	Firmicutes
Leuconostoc kimchii IMSNU 11154	762051	Firmicutes
Leuconostoc mesenteroides subsp. cremoris ATCC 19254	586220	Firmicutes
Leuconostoc mesenteroides subsp. mesenteroides ATCC 8293	203120	Firmicutes
Leuconostoc mesenteroides subsp. mesenteroides J18	1107880	Firmicutes
Leuconostoc sp. C2	979982	Firmicutes
Listeria grayi DSM 20601	525367	Firmicutes
Listeria innocua Clip11262	272626	Firmicutes
Listeria innocua FSL J1-023	702455	Firmicutes
Listeria innocua FSL S4-378	702456	Firmicutes
Listeria ivanovii subsp. ivanovii PAM 55	881621	Firmicutes
Listeria monocytogenes 08-5578	653938	Firmicutes
Listeria monocytogenes 08-5923	637381	Firmicutes
Listeria monocytogenes 10403S	393133	Firmicutes
Listeria monocytogenes EGD-e 76	169963	Firmicutes
Listeria monocytogenes F6900	393128	Firmicutes
Listeria monocytogenes Finland 1998	393127	Firmicutes
Listeria monocytogenes FSL J1-194	393117	Firmicutes
Listeria monocytogenes FSL J2-071	393121	Firmicutes
Listeria monocytogenes FSL N1-017	393123	Firmicutes
Listeria monocytogenes FSL N3-165	393124	Firmicutes
Listeria monocytogenes FSL R2-503	393125	Firmicutes
Listeria monocytogenes FSL R2-561	393126	Firmicutes
Listeria monocytogenes HCC23	552536	Firmicutes
Listeria monocytogenes HPB2262	401650	Firmicutes
Listeria monocytogenes J0161	393130	Firmicutes
Listeria monocytogenes J1-220	930782	Firmicutes
Listeria monocytogenes J1816	930781	Firmicutes
Listeria monocytogenes J2818	393131	Firmicutes
Listeria monocytogenes L99	563174	Firmicutes
Listeria monocytogenes M7	1030009	Firmicutes
Listeria monocytogenes serotype 1/2a str. F6854	267409	Firmicutes
Listeria monocytogenes serotype 4b str. CLIP 80459	568819	Firmicutes
Listeria monocytogenes serotype 4b str. F2365	265669	Firmicutes
Listeria monocytogenes serotype 4b str. H7858	267410	Firmicutes
Listeria monocytogenes str. Scott A	1027396	Firmicutes
Listeria seeligeri FSL N1-067	702453	Firmicutes
Listeria seeligeri FSL S4-171	702452	Firmicutes
Listeria seeligeri serovar 1/2b str. SLCC3954	683837	Firmicutes
Listeria welshimeri serovar 6b str. SLCC5334	386043	Firmicutes
Lysinibacillus fusiformis ZC1	714961	Firmicutes
Lysinibacillus sphaericus C3-41	444177	Firmicutes
Macrococcus caseolyticus JCSC5402	458233	Firmicutes
Mahella australiensis 50-1 BON	697281	Firmicutes
Marvinbryantia formatexigens DSM 14469	478749	Firmicutes
Megasphaera elsdenii DSM 20460	1064535	Firmicutes
Megasphaera genomosp. type_1 str. 28L	699218	Firmicutes
Megasphaera micronuciformis F0359	706434	Firmicutes
Megasphaera sp. UPII 135-E	1000569	Firmicutes
Megasphaera sp. UPII 199-6	1000568	Firmicutes
Melissococcus plutonius ATCC 35311	940190	Firmicutes
Mitsuokella multacida DSM 20544	500635	Firmicutes
Moorella thermoacetica ATCC 39073	264732	Firmicutes
Natranaerobius thermophilus JW/NM-WN-LF	457570	Firmicutes
Oceanobacillus iheyensis HTE831	221109	Firmicutes
Oenococcus oeni ATCC BAA-1163	379360	Firmicutes
Oenococcus oeni AWRIB429	655225	Firmicutes
Oenococcus oeni PSU-1	203123	Firmicutes
Oribacterium sinus F0268	585501	Firmicutes
Oribacterium sp. oral taxon 078 str. F0262	608534	Firmicutes
Oribacterium sp. oral taxon 108 str. F0425	904296	Firmicutes
Ornithinibacillus scapharcae TW25	981383	Firmicutes
Oscillibacter valericigenes Sjm18-20	693746	Firmicutes
Paenibacillus curdlanolyticus YK9	717606	Firmicutes
Paenibacillus mucilaginosus KNP414	1036673	Firmicutes
Paenibacillus polymyxa E681	349520	Firmicutes
Paenibacillus polymyxa M1	1052684	Firmicutes
Paenibacillus polymyxa SC2	886882	Firmicutes
Paenibacillus sp. HGF5	908341	Firmicutes
Paenibacillus sp. HGF7	944559	Firmicutes
Paenibacillus sp. JDR-2	324057	Firmicutes
Paenibacillus sp. oral taxon 786 str. D14	621372	Firmicutes
Paenibacillus sp. Y412MC10	481743	Firmicutes
Paenibacillus terrae HPL-003	985665	Firmicutes
Paenibacillus vortex V453	715225	Firmicutes
Parvimonas micra ATCC 33270	411465	Firmicutes
Parvimonas sp. oral taxon 110 str. F0139	767100	Firmicutes
Parvimonas sp. oral taxon 393 str. F0440	944565	Firmicutes
Pediococcus acidilactici 7_4	563194	Firmicutes
Pediococcus acidilactici DSM 20284	862514	Firmicutes
Pediococcus claussenii ATCC BAA-344	701521	Firmicutes
Pediococcus pentosaceus ATCC 25745	278197	Firmicutes
Pelotomaculum thermopropionicum SI	370438	Firmicutes
Peptoniphilus duerdenii ATCC BAA-1640	862517	Firmicutes
Peptoniphilus harei ACS-146-V-Sch2b	908338	Firmicutes
Peptoniphilus lacrimalis 315-B	596330	Firmicutes
Peptoniphilus sp. oral taxon 375 str. F0436	879308	Firmicutes
Peptoniphilus sp. oral taxon 386 str. F0131	575609	Firmicutes
Peptoniphilus sp. oral taxon 836 str. F0141	768724	Firmicutes
Peptostreptococcus anaerobius 653-L	596329	Firmicutes
Peptostreptococcus stomatis DSM 17678	596315	Firmicutes
Phascolarctobacterium succinatutens YIT 12067	626939	Firmicutes
Planococcus donghaensis MPA1U2	933115	Firmicutes
Pseudoflavonifractor capillosus ATCC 29799	411467	Firmicutes
Pseudoramibacter alactolyticus ATCC 23263	887929	Firmicutes
Roseburia hominis A2-183	585394	Firmicutes
Roseburia intestinalis M50/1	657315	Firmicutes
Roseburia intestinalis XB6B4	718255	Firmicutes
Roseburia inulinivorans DSM 16841	622312	Firmicutes
Ruminococcaceae bacterium D16	552398	Firmicutes
Ruminococcus albus 7	697329	Firmicutes
Ruminococcus albus 8	246199	Firmicutes
Ruminococcus bromii L2-63	657321	Firmicutes
Ruminococcus champanellensis 18P13	213810	Firmicutes
Ruminococcus flavefaciens FD-1	641112	Firmicutes
Ruminococcus gnavus ATCC 29149	411470	Firmicutes
Ruminococcus lactaris ATCC 29176	471875	Firmicutes
Ruminococcus obeum A2-162	657314	Firmicutes
Ruminococcus obeum ATCC 29174	411459	Firmicutes
Ruminococcus sp. 5_1_39BFAA	457412	Firmicutes
Ruminococcus sp. SR1/5	657323	Firmicutes
Ruminococcus torques ATCC 27756	411460	Firmicutes
Ruminococcus torques L2-14	657313	Firmicutes
Selenomonas artemidis F0399	749551	Firmicutes
Selenomonas flueggei ATCC 43531	638302	Firmicutes
Selenomonas noxia ATCC 43541	585503	Firmicutes
Selenomonas sp. oral taxon 137 str. F0430	879310	Firmicutes
Selenomonas sp. oral taxon 149 str. 67H29BP	864563	Firmicutes
Selenomonas sputigena ATCC 35185	546271	Firmicutes
Shuttleworthia satelles DSM 14600	626523	Firmicutes
Solobacterium moorei F0204	706433	Firmicutes
Sporosarcina newyorkensis 2681	1027292	Firmicutes
Staphylococcus aureus 04-02981	703339	Firmicutes
Staphylococcus aureus A10102	553601	Firmicutes
Staphylococcus aureus A5937	553565	Firmicutes
Staphylococcus aureus A5948	553567	Firmicutes
Staphylococcus aureus A6224	553568	Firmicutes
Staphylococcus aureus A6300	553571	Firmicutes
Staphylococcus aureus A8115	553573	Firmicutes
Staphylococcus aureus A8117	553574	Firmicutes
Staphylococcus aureus A8796	553577	Firmicutes
Staphylococcus aureus A8819	553580	Firmicutes
Staphylococcus aureus A9299	553581	Firmicutes
Staphylococcus aureus A9635	553583	Firmicutes
Staphylococcus aureus A9719	553588	Firmicutes
Staphylococcus aureus A9754	553590	Firmicutes
Staphylococcus aureus A9763	553592	Firmicutes
Staphylococcus aureus A9765	553594	Firmicutes
Staphylococcus aureus A9781	553596	Firmicutes
Staphylococcus aureus O11	948561	Firmicutes
Staphylococcus aureus O46	948563	Firmicutes
Staphylococcus aureus RF122	273036	Firmicutes
Staphylococcus aureus subsp. aureus 11819-97	1123523	Firmicutes
Staphylococcus aureus subsp. aureus 132	644279	Firmicutes
Staphylococcus aureus subsp. aureus 21172	904723	Firmicutes
Staphylococcus aureus subsp. aureus 21189	904725	Firmicutes
Staphylococcus aureus subsp. aureus 21193	904726	Firmicutes
Staphylococcus aureus subsp. aureus 21195	904728	Firmicutes
Staphylococcus aureus subsp. aureus 21200	904730	Firmicutes
Staphylococcus aureus subsp. aureus 21201	904731	Firmicutes
Staphylococcus aureus subsp. aureus 21235	904738	Firmicutes
Staphylococcus aureus subsp. aureus 21259	904744	Firmicutes
Staphylococcus aureus subsp. aureus 21266	904747	Firmicutes
Staphylococcus aureus subsp. aureus 21269	904749	Firmicutes
Staphylococcus aureus subsp. aureus 21305	904759	Firmicutes
Staphylococcus aureus subsp. aureus 21310	904760	Firmicutes
Staphylococcus aureus subsp. aureus 21318	904763	Firmicutes
Staphylococcus aureus subsp. aureus 55/2053	585143	Firmicutes
Staphylococcus aureus subsp. aureus 58-424	585144	Firmicutes
Staphylococcus aureus subsp. aureus 65-1322	585145	Firmicutes
Staphylococcus aureus subsp. aureus 68-397	585146	Firmicutes
Staphylococcus aureus subsp. aureus A017934/97	585147	Firmicutes
Staphylococcus aureus subsp. aureus ATCC 51811	762962	Firmicutes
Staphylococcus aureus subsp. aureus ATCC BAA-39	862516	Firmicutes
Staphylococcus aureus subsp. aureus Btn1260	585148	Firmicutes
Staphylococcus aureus subsp. aureus C101	585149	Firmicutes
Staphylococcus aureus subsp. aureus C160	585150	Firmicutes
Staphylococcus aureus subsp. aureus C427	585151	Firmicutes
Staphylococcus aureus subsp. aureus CGS00	543538	Firmicutes
Staphylococcus aureus subsp. aureus CGS01	543539	Firmicutes
Staphylococcus aureus subsp. aureus CGS03	543540	Firmicutes
Staphylococcus aureus subsp. aureus COL 38	93062	Firmicutes
Staphylococcus aureus subsp. aureus D139	585152	Firmicutes
Staphylococcus aureus subsp. aureus E1410	585153	Firmicutes
Staphylococcus aureus subsp. aureus ECT-R 2	889933	Firmicutes
Staphylococcus aureus subsp. aureus ED133	685039	Firmicutes
Staphylococcus aureus subsp. aureus ED98	681288	Firmicutes
Staphylococcus aureus subsp. aureus EMRSA16	585154	Firmicutes
Staphylococcus aureus subsp. aureus H19	585155	Firmicutes
Staphylococcus aureus subsp. aureus JH1	359787	Firmicutes
Staphylococcus aureus subsp. aureus JH9	359786	Firmicutes
Staphylococcus aureus subsp. aureus JKD6159	869816	Firmicutes
Staphylococcus aureus subsp. aureus LGA251	985006	Firmicutes
Staphylococcus aureus subsp. aureus M013	1118959	Firmicutes
Staphylococcus aureus subsp. aureus M1015	585156	Firmicutes
Staphylococcus aureus subsp. aureus M809	585157	Firmicutes
Staphylococcus aureus subsp. aureus M876	585158	Firmicutes
Staphylococcus aureus subsp. aureus M899	585159	Firmicutes
Staphylococcus aureus subsp. aureus MN8	548470	Firmicutes
Staphylococcus aureus subsp. aureus MRSA131	754025	Firmicutes
Staphylococcus aureus subsp. aureus MRSA177	754026	Firmicutes
Staphylococcus aureus subsp. aureus MRSA252	282458	Firmicutes
Staphylococcus aureus subsp. aureus MSHR1132	985002	Firmicutes
Staphylococcus aureus subsp. aureus MSSA476	282459	Firmicutes
Staphylococcus aureus subsp. aureus Mu3	418127	Firmicutes
Staphylococcus aureus subsp. aureus Mu50	158878	Firmicutes
Staphylococcus aureus subsp. aureus Mu50-omega	585891	Firmicutes
Staphylococcus aureus subsp. aureus MW2	196620	Firmicutes
Staphylococcus aureus subsp. aureus N315	158879	Firmicutes
Staphylococcus aureus subsp. aureus NCTC 8325	93061	Firmicutes
Staphylococcus aureus subsp. aureus ST398	523796	Firmicutes
Staphylococcus aureus subsp. aureus str. CF-Marseille	505321	Firmicutes
Staphylococcus aureus subsp. aureus str. JKD6008	546342	Firmicutes
Staphylococcus aureus subsp. aureus str. JKD6009	546343	Firmicutes
Staphylococcus aureus subsp. aureus str. Newman	426430	Firmicutes
Staphylococcus aureus subsp. aureus T0131	1006543	Firmicutes
Staphylococcus aureus subsp. aureus TCH130	548474	Firmicutes
Staphylococcus aureus subsp. aureus TCH60	548473	Firmicutes
Staphylococcus aureus subsp. aureus TCH70	548475	Firmicutes
Staphylococcus aureus subsp. aureus TW20	663951	Firmicutes
Staphylococcus aureus subsp. aureus USA300_FPR3757	451515	Firmicutes
Staphylococcus aureus subsp. aureus USA300_TCH1516	451516	Firmicutes
Staphylococcus aureus subsp. aureus USA300_TCH959	450394	Firmicutes
Staphylococcus aureus subsp. aureus VC40	1028799	Firmicutes
Staphylococcus aureus subsp. aureus WBG10049	585160	Firmicutes
Staphylococcus aureus subsp. aureus WW2703/97	585161	Firmicutes
Staphylococcus capitis SK14	553212	Firmicutes
Staphylococcus caprae C87	435838	Firmicutes
Staphylococcus carnosus subsp. carnosus TM300	396513	Firmicutes
Staphylococcus epidermidis ATCC 12228 44	176280	Firmicutes
Staphylococcus epidermidis BCM-HMP0060	525374	Firmicutes
Staphylococcus epidermidis FRI909	764544	Firmicutes
Staphylococcus epidermidis M23864:W1	525378	Firmicutes
Staphylococcus epidermidis M23864:W2(grey)	525375	Firmicutes
Staphylococcus epidermidis RP62A	176279	Firmicutes
Staphylococcus epidermidis SK135	596317	Firmicutes
Staphylococcus epidermidis VCU028	904317	Firmicutes
Staphylococcus epidermidis VCU037	904319	Firmicutes
Staphylococcus epidermidis VCU045	904321	Firmicutes
Staphylococcus epidermidis VCU105	904328	Firmicutes
Staphylococcus epidermidis VCU109	904330	Firmicutes
Staphylococcus epidermidis VCU116	904334	Firmicutes
Staphylococcus epidermidis VCU144	904347	Firmicutes
Staphylococcus epidermidis W23144	525376	Firmicutes
Staphylococcus haemolyticus JCSC1435	279808	Firmicutes
Staphylococcus hominis SK119	629742	Firmicutes
Staphylococcus hominis subsp. hominis C80	435837	Firmicutes
Staphylococcus lugdunensis HKU09-01	698737	Firmicutes
Staphylococcus lugdunensis M23590	525377	Firmicutes
Staphylococcus lugdunensis N920143	1034809	Firmicutes
Staphylococcus pseudintermedius ED99	984892	Firmicutes
Staphylococcus pseudintermedius HKU10-03	937773	Firmicutes
Staphylococcus saprophyticus subsp. saprophyticus ATCC 15305	342451	Firmicutes
Staphylococcus warneri L37603	596319	Firmicutes
Staphylococcus warneri VCU121	904338	Firmicutes
Streptococcus agalactiae 2603V/R	208435	Firmicutes
Streptococcus agalactiae 515	342614	Firmicutes
Streptococcus agalactiae A909	205921	Firmicutes
Streptococcus agalactiae ATCC 13813	888745	Firmicutes
Streptococcus agalactiae CJB111	342617	Firmicutes
Streptococcus agalactiae FSL S3-026	876138	Firmicutes
Streptococcus agalactiae NEM316	211110	Firmicutes
Streptococcus anginosus 1_2_62CV	742820	Firmicutes
Streptococcus anginosus F0211	706437	Firmicutes
Streptococcus anginosus SK52 = DSM 20563	1000570	Firmicutes
Streptococcus australis ATCC 700641	888833	Firmicutes
Streptococcus bovis ATCC 700338	864569	Firmicutes
Streptococcus constellatus subsp. pharyngis SK1060 = CCUG 46377	1035184	Firmicutes
Streptococcus criceti HS-6	873449	Firmicutes
Streptococcus cristatus ATCC 51100	889201	Firmicutes
Streptococcus downei F0415	904293	Firmicutes
Streptococcus dysgalactiae subsp. dysgalactiae ATCC 27957	663952	Firmicutes
Streptococcus dysgalactiae subsp. equisimilis ATCC 12394	663954	Firmicutes
Streptococcus dysgalactiae subsp. equisimilis GGS_124	486410	Firmicutes
Streptococcus dysgalactiae subsp. equisimilis SK1249	1000589	Firmicutes
Streptococcus dysgalactiae subsp. equisimilis SK1250	1005706	Firmicutes
Streptococcus equi subsp. equi 4047	553482	Firmicutes
Streptococcus equi subsp. zooepidemicus	40041	Firmicutes
Streptococcus equi subsp. zooepidemicus ATCC 35246	1051072	Firmicutes
Streptococcus equi subsp. zooepidemicus MGCS10565	552526	Firmicutes
Streptococcus equinus ATCC 9812	525379	Firmicutes
Streptococcus gallolyticus subsp. gallolyticus ATCC 43143	981539	Firmicutes
Streptococcus gallolyticus subsp. gallolyticus ATCC BAA-2069	990317	Firmicutes
Streptococcus gallolyticus subsp. gallolyticus TX20005	545774	Firmicutes
Streptococcus gallolyticus UCN34	637909	Firmicutes
Streptococcus gordonii str. Challis substr. CH1	467705	Firmicutes
Streptococcus ictaluri 707-05	764299	Firmicutes
Streptococcus infantarius subsp. infantarius ATCC BAA-102	471872	Firmicutes
Streptococcus infantarius subsp. infantarius CJ18	1069533	Firmicutes
Streptococcus infantis ATCC 700779	889204	Firmicutes
Streptococcus infantis SK1076	1005705	Firmicutes
Streptococcus infantis SK1302	871237	Firmicutes
Streptococcus infantis SK970	1035189	Firmicutes
Streptococcus infantis X	997830	Firmicutes
Streptococcus macacae NCTC 11558	764298	Firmicutes
Streptococcus macedonicus ACA-DC 198	1116231	Firmicutes
Streptococcus mitis ATCC 6249	864567	Firmicutes
Streptococcus mitis B6	365659	Firmicutes
Streptococcus mitis bv. 2 str. F0392	768726	Firmicutes
Streptococcus mitis bv. 2 str. SK95	1000588	Firmicutes
Streptococcus mitis NCTC 12261	246201	Firmicutes
Streptococcus mitis SK321	585202	Firmicutes
Streptococcus mitis SK564	585203	Firmicutes
Streptococcus mitis SK597	585204	Firmicutes
Streptococcus mutans NN2025	511691	Firmicutes
Streptococcus mutans UA159	210007	Firmicutes
Streptococcus oralis ATCC 35037	655813	Firmicutes
Streptococcus oralis Uo5	927666	Firmicutes
Streptococcus parasanguinis ATCC 15912	760570	Firmicutes
Streptococcus parasanguinis ATCC 903	888048	Firmicutes
Streptococcus parasanguinis F0405	905067	Firmicutes
Streptococcus parauberis KCTC 11537	936154	Firmicutes
Streptococcus parauberis NCFD 2020	873447	Firmicutes
Streptococcus pasteurianus ATCC 43144	981540	Firmicutes
Streptococcus peroris ATCC 700780	888746	Firmicutes
Streptococcus pneumoniae 670-6B	189423	Firmicutes
Streptococcus pneumoniae 70585	488221	Firmicutes
Streptococcus pneumoniae AP200	574093	Firmicutes
Streptococcus pneumoniae ATCC 700669	561276	Firmicutes
Streptococcus pneumoniae BS397	512767	Firmicutes
Streptococcus pneumoniae BS455	595501	Firmicutes
Streptococcus pneumoniae BS457	512768	Firmicutes
Streptococcus pneumoniae BS458	512769	Firmicutes
Streptococcus pneumoniae CCRI 1974	570507	Firmicutes
Streptococcus pneumoniae CCRI 1974M2	574965	Firmicutes
Streptococcus pneumoniae CDC0288-04	453364	Firmicutes
Streptococcus pneumoniae CDC1087-00	453361	Firmicutes
Streptococcus pneumoniae CDC1873-00	453362	Firmicutes
Streptococcus pneumoniae CDC3059-06	453365	Firmicutes
Streptococcus pneumoniae CGSP14	516950	Firmicutes
Streptococcus pneumoniae D39	373153	Firmicutes
Streptococcus pneumoniae G54	512566	Firmicutes
Streptococcus pneumoniae Hungary19A-6	487214	Firmicutes
Streptococcus pneumoniae INV104	869269	Firmicutes
Streptococcus pneumoniae INV200	869216	Firmicutes
Streptococcus pneumoniae JJA	488222	Firmicutes
Streptococcus pneumoniae MLV-016	453366	Firmicutes
Streptococcus pneumoniae OXC141	869215	Firmicutes
Streptococcus pneumoniae P1031	488223	Firmicutes
Streptococcus pneumoniae R6 69	171101	Firmicutes
Streptococcus pneumoniae SP11-BS70	406559	Firmicutes
Streptococcus pneumoniae SP14-BS292	497962	Firmicutes
Streptococcus pneumoniae SP14-BS69	406560	Firmicutes
Streptococcus pneumoniae SP18-BS74	406561	Firmicutes
Streptococcus pneumoniae SP195	453363	Firmicutes
Streptococcus pneumoniae SP19-BS75	406562	Firmicutes
Streptococcus pneumoniae SP23-BS72	406563	Firmicutes
Streptococcus pneumoniae SP3-BS71	406556	Firmicutes
Streptococcus pneumoniae SP6-BS73	406557	Firmicutes
Streptococcus pneumoniae SP9-BS68	406558	Firmicutes
Streptococcus pneumoniae SP-BS293	497963	Firmicutes
Streptococcus pneumoniae str. Canada MDR_19A	637987	Firmicutes
Streptococcus pneumoniae str. Canada MDR_19F	637988	Firmicutes
Streptococcus pneumoniae Taiwan19F-14	487213	Firmicutes
Streptococcus pneumoniae TCH8431/19A	525381	Firmicutes
Streptococcus pneumoniae TIGR4	170187	Firmicutes
Streptococcus porcinus str. Jelinkova 176	873448	Firmicutes
Streptococcus pseudopneumoniae IS7493	1054460	Firmicutes
Streptococcus pseudoporcinus SPIN 20026	910313	Firmicutes
Streptococcus pyogenes Alab49	487215	Firmicutes
Streptococcus pyogenes ATCC 10782	864568	Firmicutes
Streptococcus pyogenes M1 GAS	160490	Firmicutes
Streptococcus pyogenes MGAS10270	370552	Firmicutes
Streptococcus pyogenes MGAS10394	286636	Firmicutes
Streptococcus pyogenes MGAS10750	370554	Firmicutes
Streptococcus pyogenes MGAS2096	370553	Firmicutes
Streptococcus pyogenes MGAS315	198466	Firmicutes
Streptococcus pyogenes MGAS5005	293653	Firmicutes
Streptococcus pyogenes MGAS6180	319701	Firmicutes
Streptococcus pyogenes MGAS8232	186103	Firmicutes
Streptococcus pyogenes MGAS9429	370551	Firmicutes
Streptococcus pyogenes NZ131	471876	Firmicutes
Streptococcus pyogenes SSI-1	193567	Firmicutes
Streptococcus pyogenes str. Manfredo	160491	Firmicutes
Streptococcus salivarius 57.I	1046629	Firmicutes
Streptococcus salivarius CCHSS3	1048332	Firmicutes
Streptococcus salivarius JIM8777	347253	Firmicutes
Streptococcus salivarius SK126	596322	Firmicutes
Streptococcus sanguinis ATCC 49296	888049	Firmicutes
Streptococcus sanguinis SK36	388919	Firmicutes
Streptococcus sanguinis VMC66	888825	Firmicutes
Streptococcus sp. 2_1_36FAA	469609	Firmicutes
Streptococcus sp. C150	435842	Firmicutes
Streptococcus sp. C300	563036	Firmicutes
Streptococcus sp. M143	563037	Firmicutes
Streptococcus sp. M334	563038	Firmicutes
Streptococcus sp. oral taxon 056 str. F0418	904294	Firmicutes
Streptococcus sp. oral taxon 071 str. 73H25AP	864570	Firmicutes
Streptococcus suis 05ZYH33	391295	Firmicutes
Streptococcus suis 89/1591	286604	Firmicutes
Streptococcus suis 98HAH33	391296	Firmicutes
Streptococcus suis A7	993512	Firmicutes
Streptococcus suis BM407	568814	Firmicutes
Streptococcus suis D12	1004952	Firmicutes
Streptococcus suis D9	1005042	Firmicutes
Streptococcus suis GZ1	423211	Firmicutes
Streptococcus suis JS14	945704	Firmicutes
Streptococcus suis P1/7	218494	Firmicutes
Streptococcus suis SC84	568813	Firmicutes
Streptococcus suis SS12	1005041	Firmicutes
Streptococcus suis ST1	1004951	Firmicutes
Streptococcus suis ST3	1007064	Firmicutes
Streptococcus thermophilus CNRZ1066	299768	Firmicutes
Streptococcus thermophilus JIM 8232	1051074	Firmicutes
Streptococcus thermophilus LMD-9	322159	Firmicutes
Streptococcus thermophilus LMG 18311	264199	Firmicutes
Streptococcus thermophilus ND03	767463	Firmicutes
Streptococcus uberis 0140J	218495	Firmicutes
Streptococcus urinalis 2285-97	764291	Firmicutes
Streptococcus vestibularis ATCC 49124	889206	Firmicutes
Streptococcus vestibularis F0396	904306	Firmicutes
Subdoligranulum variabile DSM 15176	411471	Firmicutes
Sulfobacillus acidophilus DSM 10332	679936	Firmicutes
Sulfobacillus acidophilus TPY	1051632	Firmicutes
Symbiobacterium thermophilum IAM 14863	292459	Firmicutes
Syntrophobotulus glycolicus DSM 8271	645991	Firmicutes
Syntrophomonas wolfei subsp. wolfei str. Goettingen	335541	Firmicutes
Syntrophothermus lipocalidus DSM 12680	643648	Firmicutes
Tepidanaerobacter sp. Re1	499229	Firmicutes
Tetragenococcus halophilus NBRC 12172	945021	Firmicutes
Thermaerobacter marianensis DSM 12885	644966	Firmicutes
Thermaerobacter subterraneus DSM 13965	867903	Firmicutes
Thermincola potens JR	635013	Firmicutes
Thermoanaerobacter brockii subsp. finnii Ako-1	509193	Firmicutes
Thermoanaerobacter ethanolicus CCSD1	589861	Firmicutes
Thermoanaerobacter italicus Ab9	580331	Firmicutes
Thermoanaerobacter mathranii subsp. mathranii str. A3	583358	Firmicutes
Thermoanaerobacter pseudethanolicus ATCC 33223	340099	Firmicutes
Thermoanaerobacter sp. X513	573062	Firmicutes
Thermoanaerobacter sp. X514	399726	Firmicutes
Thermoanaerobacter sp. X561	588857	Firmicutes
Thermoanaerobacter tengcongensis MB4	273068	Firmicutes
Thermoanaerobacter wiegelii Rt8.B1	697303	Firmicutes
Thermoanaerobacterium thermosaccharolyticum DSM 571	580327	Firmicutes
Thermoanaerobacterium xylanolyticum LX-11	858215	Firmicutes
Thermodesulfobium narugense DSM 14796	747365	Firmicutes
Thermosediminibacter oceani DSM 16646	555079	Firmicutes
Thermosinus carboxydivorans Nor1	401526	Firmicutes
Turicibacter sanguinis PC909	702450	Firmicutes
Turicibacter sp. HGF1	910310	Firmicutes
Veillonella atypica ACS-049-V-Sch6	866776	Firmicutes
Veillonella atypica ACS-134-V-Col7a	866778	Firmicutes
Veillonella dispar ATCC 17748	546273	Firmicutes
Veillonella parvula ATCC 17745	686660	Firmicutes
Veillonella parvula DSM 2008	479436	Firmicutes
Veillonella sp. 3_1_44	457416	Firmicutes
Veillonella sp. 6_1_27	450749	Firmicutes
Veillonella sp. oral taxon 158 str. F0412	879309	Firmicutes
Veillonella sp. oral taxon 780 str. F0422	944564	Firmicutes
Weissella cibaria KACC 11862	911104	Firmicutes
Weissella koreensis KACC 15510	1045854	Firmicutes
Weissella paramesenteroides ATCC 33313	585506	Firmicutes
