# Supplementary material for: Systems-level metabolism of the altered Schaedler flora, a complete gut microbiota
Source: ISME J. 2016 Nov 8;11(2):426–38. doi: 10.1038/ismej.2016.130 (PMC5270571; doi:10.1038/ismej.2016.130)
Supplement: Supplementary Data 2 [file ismej2016130x3.xlsx]

## Sheet: Sheet1
Emergent Metabolism
In this study, we define cases of "emergent metabolism" as any metabolic behavior which changes in the presence of another species.
This broad definition can be divided into 6 categories:
Key:	1 = ASF species only produced metabolite x when grown in fresh media
	2 = ASF species only consumed metabolite x when grown in spent media
	3 = ASF species switched from producing metabolite x (when grown in fresh media) to consuming metabolite x when grown in spent media
	4 = ASF species produced metabolite x only when grown in spent media
	5 = ASF species only consumed metabolite x when grown in fresh media
	6 = ASF species switched from consuming metabolite x (when grown in fresh media) to producing metabolite x when grown in spent media
We define "rare emergent metabolites" for each ASF species as metabolites which display emergent behavior (any of the 6 categories) in a single condition.
Clostridium ASF356
	Unknown1	Unknown2	Butyrate	Isovalerate	Leucine	Valine	Isoleucine	Propionate	3-hydroxybutyrate	Ethanol	Lactate	Unknown12	Alanine	Unknown14	Acetate	Unknown16	Unknown17	Methionine	Unknown19	Unknown20	Unknown21	Succinate	Unknown23	Aspartate	Unknown25	Unknown26	Lysine	Choline	Unknown29	Proline	Glycine	Threonine	Unknown33	Unknown34	Unknown35	Unknown36	Betaine	Unknown38	Unknown39	Unknown40	Unknown41	Unknown42	Unknown43	Glucose	Unknown45	Unknown46	Uracil	Uridine	Unknown49
356in360	0	4	4	4	0	5	5	0	0	0	0	0	0	4	4	4	4	4	0	4	0	4	4	4	4	4	4	0	0	5	0	0	5	5	5	5	0	0	0	0	0	0	0	0	0	0	2	0	4
356in361	0	0	0	0	0	5	5	0	2	0	5	0	5	0	4	0	0	0	1	0	0	0	0	0	0	0	0	0	0	0	0	5	5	5	5	6	0	0	0	0	4	4	0	0	4	1	4	4	0
356in492	0	4	0	4	0	5	5	0	2	0	0	0	0	0	4	4	4	0	0	4	0	0	0	0	0	0	0	0	0	0	0	0	0	0	5	0	0	0	0	0	4	0	0	0	4	0	2	4	4
356in500	0	0	4	4	0	5	5	0	2	0	5	0	5	4	4	0	0	0	0	4	0	0	0	0	0	0	0	0	0	5	0	5	5	5	5	5	0	0	0	0	0	0	5	5	0	0	0	0	0
356in502	0	4	4	4	0	5	5	0	2	0	0	0	0	4	0	4	4	0	0	4	0	0	0	0	0	0	0	0	0	0	0	0	5	5	5	0	0	0	0	0	0	0	0	0	0	0	0	0	0
356in519	0	4	4	0	0	5	0	0	0	0	0	4	0	4	0	0	0	0	0	0	0	0	0	0	0	0	0	0	0	5	0	0	5	5	0	6	4	0	4	0	0	0	0	0	0	0	2	0	0
Rare Emergent Metabolites:
Unknown12	4	356in519
Methionine	4	356in360
Unknown19	1	356in361
Succinate	4	356in360
Unknown23	4	356in360
Aspartate	4	356in360
Unknown25	4	356in360
Unknown26	4	356in360
Lysine	4	356in360
Betaine	4	356in519
Unknown39	4	356in519
Unknown42	4	356in361
Unknown43	5	356in500
Glucose	5	356in500
Unknown46	1	356in361
Unknown50	4	356in361
Unknown54	6	356in492
Tyrosine	4	356in360
Histidine	4	356in500
Unknown65	4	356in360
Phenylalanine	4	356in360
Adenine	4	356in502
Inosine	4	356in492
Lactobacillus ASF360
	Unknown1	Unknown2	Butyrate	Isovalerate	Leucine	Valine	Isoleucine	Propionate	3-hydroxybutyrate	Ethanol	Lactate	Unknown12	Alanine	Unknown14	Acetate	Unknown16	Unknown17	Methionine	Unknown19	Unknown20	Unknown21	Succinate	Unknown23	Aspartate	Unknown25	Unknown26	Lysine	Choline	Unknown29	Proline	Glycine	Threonine	Unknown33	Unknown34	Unknown35	Unknown36	Betaine	Unknown38	Unknown39	Unknown40	Unknown41	Unknown42	Unknown43	Glucose	Unknown45	Unknown46	Uracil	Uridine	Unknown49
360in356	0	4	0	4	0	4	4	0	0	0	1	0	0	4	4	4	4	0	0	4	0	0	0	0	0	0	0	0	0	0	1	1	1	1	4	0	0	1	0	0	0	1	0	0	1	5	0	0	0
360in361	0	0	0	0	0	0	0	0	0	0	0	0	0	0	0	0	0	0	0	4	0	0	0	0	0	0	0	0	0	0	1	1	1	1	0	0	0	0	0	0	0	1	0	0	0	5	0	4	0
360in492	4	0	0	0	0	0	0	0	0	0	1	0	0	0	0	0	0	0	0	0	0	0	0	0	0	0	0	0	0	2	1	1	1	1	0	0	0	1	0	0	4	1	2	0	0	6	0	4	4
360in500	0	0	4	0	0	0	0	0	0	0	0	0	0	4	0	0	0	0	0	4	0	0	0	0	0	0	0	0	0	0	1	1	1	1	0	0	0	1	0	0	0	1	0	5	0	5	4	0	4
360in502	0	0	0	0	0	0	0	0	0	0	1	0	0	0	0	0	0	0	0	0	0	0	0	0	0	0	0	0	0	0	1	1	1	1	0	0	0	1	0	0	0	1	0	0	0	5	0	0	0
360in519	0	4	0	0	0	0	0	0	0	0	0	4	0	4	0	0	0	0	0	0	0	0	0	0	0	0	0	0	4	0	0	0	0	0	0	4	4	0	4	4	0	1	0	0	0	5	0	0	0
Rare Emergent Metabolites:
Unknown1	4	360in492
Butyrate	4	360in500
Isovalerate	4	360in356
Valine	4	360in356
Isoleucine	4	360in356
Unknown12	4	360in519
Acetate	4	360in356
Unknown16	4	360in356
Unknown17	4	360in356
Unknown29	4	360in519
Proline	2	360in492
Unknown35	4	360in356
Unknown36	4	360in519
Betaine	4	360in519
Unknown39	4	360in519
Unknown40	4	360in519
Unknown41	4	360in492
Unknown43	2	360in492
Glucose	5	360in500
Unknown45	1	360in356
Uracil	4	360in500
Unknown53	2	360in502
Unknown54	5	360in519
Unknown55	4	360in356
Urocanate	4	360in500
Unknown72	4	360in500
Unknown76	4	360in356
Unknown78	5	360in519
Inosine	4	360in492
Formate	4	360in502
Lactobacillus ASF361
	Unknown1	Unknown2	Butyrate	Isovalerate	Leucine	Valine	Isoleucine	Propionate	3-hydroxybutyrate	Ethanol	Lactate	Unknown12	Alanine	Unknown14	Acetate	Unknown16	Unknown17	Methionine	Unknown19	Unknown20	Unknown21	Succinate	Unknown23	Aspartate	Unknown25	Unknown26	Lysine	Choline	Unknown29	Proline	Glycine	Threonine	Unknown33	Unknown34	Unknown35	Unknown36	Betaine	Unknown38	Unknown39	Unknown40	Unknown41	Unknown42	Unknown43	Glucose	Unknown45	Unknown46	Uracil	Uridine	Unknown49
361in356	0	4	4	4	0	4	4	0	0	0	0	0	0	4	4	4	4	0	0	4	0	0	0	0	0	0	0	0	0	0	0	0	4	4	4	0	0	1	0	0	5	4	0	0	4	0	0	5	0
361in360	0	0	0	0	0	0	0	0	0	0	0	0	0	0	0	0	0	0	0	4	0	0	0	0	0	0	0	0	0	5	2	2	2	2	0	5	0	0	0	0	0	0	0	0	0	4	0	5	0
361in492	0	0	2	0	0	0	0	0	0	0	0	0	0	2	4	0	0	0	0	4	0	0	0	0	0	0	0	0	0	0	0	0	0	0	0	0	0	0	0	0	6	4	0	0	4	0	0	6	0
361in500	0	0	0	0	0	0	0	0	0	0	0	0	0	4	0	0	0	0	0	4	0	0	0	0	0	0	0	0	0	5	0	0	0	0	0	5	0	0	0	0	5	4	0	0	0	0	4	5	0
361in502	0	0	0	0	0	0	0	0	0	0	0	0	0	0	0	0	0	0	0	4	0	0	0	0	0	0	0	0	0	5	0	0	0	0	0	5	0	0	0	0	5	4	0	0	0	0	4	5	0
361in519	0	4	0	0	0	0	0	0	0	0	0	4	0	4	0	0	0	0	0	0	0	0	0	0	0	0	0	0	4	5	0	0	0	0	0	6	4	0	4	4	0	4	0	0	0	0	0	5	0
Rare Emergent Metabolites:
Isovalerate	4	361in356
Valine	4	361in356
Isoleucine	4	361in356
Unknown12	4	361in519
Unknown16	4	361in356
Unknown17	4	361in356
Unknown29	4	361in519
Glycine	2	361in360
Threonine	2	361in360
Unknown35	4	361in356
Betaine	4	361in519
Unknown38	1	361in356
Unknown39	4	361in519
Unknown40	4	361in519
Unknown46	4	361in360
Unknown59	4	361in502
Urocanate	4	361in500
Unknown76	2	361in500
Inosine	4	361in492
Unknown81	2	361in360
Formate	1	361in502
Eubacterium ASF492
	Unknown1	Unknown2	Butyrate	Isovalerate	Leucine	Valine	Isoleucine	Propionate	3-hydroxybutyrate	Ethanol	Lactate	Unknown12	Alanine	Unknown14	Acetate	Unknown16	Unknown17	Methionine	Unknown19	Unknown20	Unknown21	Succinate	Unknown23	Aspartate	Unknown25	Unknown26	Lysine	Choline	Unknown29	Proline	Glycine	Threonine	Unknown33	Unknown34	Unknown35	Unknown36	Betaine	Unknown38	Unknown39	Unknown40	Unknown41	Unknown42	Unknown43	Glucose	Unknown45	Unknown46	Uracil	Uridine	Unknown49
492in356	0	0	1	4	0	0	0	0	0	0	0	0	0	1	4	4	0	0	0	0	0	0	0	0	0	0	0	0	2	0	0	0	0	0	0	0	0	0	0	0	5	0	0	0	5	5	1	5	0
492in360	0	0	1	0	0	0	4	0	0	0	0	0	4	1	4	0	0	4	0	4	0	0	4	0	0	0	0	0	0	0	0	0	0	0	4	5	0	0	0	0	6	0	0	0	5	6	0	5	4
492in361	0	0	1	0	0	0	0	4	0	0	0	0	0	1	4	0	0	0	0	4	4	0	0	0	0	0	0	0	0	0	0	0	0	0	0	6	0	0	0	0	6	4	0	0	6	5	0	6	0
492in500	4	0	0	4	0	0	4	4	0	0	0	0	0	0	4	0	0	0	4	4	0	0	0	0	0	0	0	0	0	0	0	0	4	4	0	5	0	0	0	0	6	0	0	0	0	5	0	5	4
492in502	0	0	1	0	0	0	0	4	0	0	0	0	0	0	0	0	0	0	0	4	0	0	0	0	0	0	0	0	0	0	0	0	0	0	0	5	0	0	0	0	6	0	2	6	5	5	0	5	4
492in519	0	0	1	0	0	0	0	0	0	0	0	0	0	0	0	0	0	0	0	0	0	0	0	0	0	0	0	0	0	0	0	0	0	0	0	5	0	0	0	0	0	0	0	0	0	5	0	5	0
Rare Emergent Metabolites:
Unknown1	4	492in500
Alanine	4	492in360
Unknown16	4	492in356
Methionine	4	492in360
Unknown19	4	492in500
Unknown21	4	492in361
Unknown23	4	492in360
Unknown29	2	492in356
Unknown33	4	492in500
Unknown34	4	492in500
Unknown35	4	492in360
Unknown42	4	492in361
Unknown43	2	492in502
Glucose	6	492in502
Uracil	1	492in356
Unknown50	1	492in356
Unknown54	5	492in519
Phenylalanine	4	492in360
Unknown71	2	492in360
Adenine	1	492in356
Unknown77	1	492in356
Unknown78	5	492in519
Unknown81	2	492in360
Pseudoflavonifractor ASF500
	Unknown1	Unknown2	Butyrate	Isovalerate	Leucine	Valine	Isoleucine	Propionate	3-hydroxybutyrate	Ethanol	Lactate	Unknown12	Alanine	Unknown14	Acetate	Unknown16	Unknown17	Methionine	Unknown19	Unknown20	Unknown21	Succinate	Unknown23	Aspartate	Unknown25	Unknown26	Lysine	Choline	Unknown29	Proline	Glycine	Threonine	Unknown33	Unknown34	Unknown35	Unknown36	Betaine	Unknown38	Unknown39	Unknown40	Unknown41	Unknown42	Unknown43	Glucose	Unknown45	Unknown46	Uracil	Uridine	Unknown49
500in356	0	4	4	4	0	4	4	0	0	0	0	0	0	4	4	4	4	0	0	0	0	0	0	0	0	0	0	0	0	0	0	0	0	4	4	0	0	0	0	0	0	0	0	0	0	0	0	0	0
500in360	0	0	0	0	0	0	4	4	0	0	0	0	4	0	4	0	0	4	0	4	0	0	0	0	0	0	0	0	4	0	2	0	0	0	4	4	0	0	0	0	0	0	0	0	0	0	0	4	4
500in361	0	0	0	0	0	0	0	0	0	0	0	0	0	0	0	0	0	0	0	0	0	0	0	0	0	0	0	0	0	0	0	0	0	0	0	4	0	0	0	0	4	0	0	0	0	1	4	4	0
500in492	0	0	2	0	0	0	0	0	0	0	0	0	0	0	0	0	0	0	0	4	0	0	0	0	0	0	0	0	0	0	0	0	0	0	0	4	0	0	0	0	4	0	0	4	0	0	0	4	4
500in502	0	0	0	0	0	0	0	0	0	0	0	0	0	0	0	0	0	0	0	4	0	0	0	0	0	0	0	0	0	0	0	0	0	0	0	0	0	0	0	0	0	0	0	4	0	0	4	0	0
500in519	2	0	0	0	0	0	0	0	0	0	0	0	0	0	0	0	0	0	0	0	2	0	0	0	2	0	0	0	0	0	0	0	0	0	0	0	0	0	0	0	0	0	0	0	0	0	0	0	0
Rare Emergent Metabolites:
Unknown1	2	500in519
Unknown2	4	500in356
Isovalerate	4	500in356
Valine	4	500in356
Propionate	4	500in360
Alanine	4	500in360
Unknown14	4	500in356
Unknown16	4	500in356
Unknown17	4	500in356
Methionine	4	500in360
Unknown21	2	500in519
Unknown25	2	500in519
Unknown29	4	500in360
Glycine	2	500in360
Unknown34	4	500in356
Unknown46	1	500in361
Unknown50	2	500in519
Unknown51	4	500in492
Unknown52	1	500in360
Unknown54	6	500in492
Unknown55	1	500in360
Tyrosine	4	500in360
Unknown65	2	500in519
Tryptophan	2	500in519
Unknown72	4	500in356
Unknown76	1	500in361
Unknown78	6	500in492
Inosine	4	500in492
AMP	2	500in360
Nicotinamide	6	500in360
Clostridium ASF502
	Unknown1	Unknown2	Butyrate	Isovalerate	Leucine	Valine	Isoleucine	Propionate	3-hydroxybutyrate	Ethanol	Lactate	Unknown12	Alanine	Unknown14	Acetate	Unknown16	Unknown17	Methionine	Unknown19	Unknown20	Unknown21	Succinate	Unknown23	Aspartate	Unknown25	Unknown26	Lysine	Choline	Unknown29	Proline	Glycine	Threonine	Unknown33	Unknown34	Unknown35	Unknown36	Betaine	Unknown38	Unknown39	Unknown40	Unknown41	Unknown42	Unknown43	Glucose	Unknown45	Unknown46	Uracil	Uridine	Unknown49
502in356	0	4	4	4	0	4	4	0	0	0	0	0	0	4	0	4	4	0	0	4	0	0	0	0	0	0	0	0	0	0	0	0	0	4	4	0	0	0	0	0	0	0	0	0	0	0	0	0	0
502in360	0	0	0	0	0	0	4	0	0	0	0	0	4	0	0	0	0	4	0	4	0	1	0	0	0	0	0	0	0	0	2	0	0	0	4	4	0	0	0	0	0	0	0	0	0	0	0	0	4
502in361	0	0	0	0	0	0	0	0	0	0	0	0	0	0	0	0	0	0	0	4	0	1	0	0	0	0	0	0	0	0	0	0	0	0	0	4	0	0	0	0	4	0	0	0	0	1	4	4	0
502in492	0	0	2	0	0	0	0	0	0	0	0	0	0	0	0	0	0	0	0	0	0	1	0	0	0	0	0	0	0	0	0	0	0	0	0	4	0	0	0	0	4	0	0	6	0	0	0	4	4
502in500	0	0	0	0	0	0	0	0	0	0	0	0	0	4	1	0	0	0	0	4	0	1	0	0	0	0	0	0	0	0	0	0	0	0	0	0	0	0	0	0	0	0	0	5	0	0	4	0	0
502in519	0	4	0	0	0	0	0	0	0	0	0	0	0	0	0	0	0	0	0	0	0	0	0	0	0	0	0	0	4	0	0	0	0	0	0	0	4	0	4	4	0	0	0	0	0	0	0	0	0
Rare Emergent Metabolites:
Isovalerate	4	502in356
Valine	4	502in356
Alanine	4	502in360
Acetate	1	502in500
Unknown16	4	502in356
Unknown17	4	502in356
Methionine	4	502in360
Unknown29	4	502in519
Glycine	2	502in360
Unknown34	4	502in356
Betaine	4	502in519
Unknown39	4	502in519
Unknown40	4	502in519
Unknown46	1	502in361
Unknown52	1	502in360
Unknown55	1	502in360
Tyrosine	4	502in360
Histidine	4	502in500
Unknown71	4	502in492
Adenine	4	502in356
Inosine	4	502in492
Unknown81	2	502in360
Formate	4	502in492
AMP	4	502in361
Parabacteroides ASF519
	Unknown1	Unknown2	Butyrate	Isovalerate	Leucine	Valine	Isoleucine	Propionate	3-hydroxybutyrate	Ethanol	Lactate	Unknown12	Alanine	Unknown14	Acetate	Unknown16	Unknown17	Methionine	Unknown19	Unknown20	Unknown21	Succinate	Unknown23	Aspartate	Unknown25	Unknown26	Lysine	Choline	Unknown29	Proline	Glycine	Threonine	Unknown33	Unknown34	Unknown35	Unknown36	Betaine	Unknown38	Unknown39	Unknown40	Unknown41	Unknown42	Unknown43	Glucose	Unknown45	Unknown46	Uracil	Uridine	Unknown49
519in356	0	4	4	0	0	0	0	0	0	4	0	4	0	4	0	0	0	0	0	0	0	0	0	4	0	4	0	0	0	4	0	0	0	0	0	4	4	0	4	4	5	4	0	0	0	0	0	0	0
519in360	1	0	0	1	1	1	1	0	0	0	3	0	1	0	0	1	1	1	0	0	1	0	1	0	1	2	1	1	0	2	3	3	0	0	1	2	0	0	0	0	0	0	0	0	0	1	1	1	1
519in361	1	0	0	1	1	1	1	0	0	0	0	0	1	0	0	1	1	1	0	0	1	0	1	0	1	0	1	1	0	0	1	1	1	1	1	4	0	0	0	0	6	0	0	0	0	1	0	0	1
519in492	1	0	2	0	0	0	0	0	0	0	0	0	0	2	0	0	0	0	0	0	0	0	0	0	1	0	0	0	0	0	0	0	0	0	0	4	0	0	0	0	6	4	0	0	0	0	0	0	0
519in500	0	4	4	0	0	0	0	0	0	0	0	4	0	4	0	0	0	0	0	0	0	0	0	0	0	0	0	0	4	0	0	0	0	0	0	4	4	0	4	4	0	0	0	0	0	0	0	0	0
519in502	1	0	0	1	1	0	0	0	3	0	1	0	0	0	0	0	1	0	0	0	1	0	0	0	1	0	1	0	0	0	1	1	0	0	1	0	0	0	0	0	0	0	0	0	0	0	0	0	0
Rare Emergent Metabolites:
3-hydroxybutyrate	3	519in502
Ethanol	4	519in356
Aspartate	4	519in356
Unknown29	4	519in500
Unknown33	1	519in361
Unknown34	1	519in361
Uracil	1	519in360
Uridine	1	519in360
Unknown52	3	519in360
Unknown55	3	519in360
Unknown59	4	519in356
Urocanate	1	519in361
Unknown62	4	519in356
Adenine	1	519in502
Unknown76	1	519in360
Unknown77	1	519in502
Nicotinate	1	519in492
[truncated: 36 more columns]
