# Supplementary material for: Systems-level metabolism of the altered Schaedler flora, a complete gut microbiota
Source: ISME J. 2016 Nov 8;11(2):426–38. doi: 10.1038/ismej.2016.130 (PMC5270571; doi:10.1038/ismej.2016.130)
Supplement: Supplementary Data 3 [file ismej2016130x4.xlsx]

## Sheet: only_missing_from_457
group_name	protein_count	species_count	functional_category	functional_description
ENOG4105C0A	2285	1012	C	alcohol dehydrogenase
ENOG4105CHM	4841	1553	E	Aminotransferase
ENOG4105FCI	1189	1055	F	Catalyzes a reversible aldol reaction between acetaldehyde and D-glyceraldehyde 3-phosphate to generate 2-deoxy- D-ribose 5-phosphate (By similarity)
ENOG4105CZ5	1348	1306	F	Catalyzes the conversion of uracil and 5-phospho-alpha- D-ribose 1-diphosphate (PRPP) to UMP and diphosphate (By similarity)
ENOG4105CKU	882	819	F	formyltetrahydrofolate synthetase
ENOG4105DME	469	360	G	alpha-galactosidase
ENOG4105CRD	774	728	G	Catalyzes the transfer of the gamma-phosphate of ATP to D-galactose to form alpha-D-galactose-1-phosphate (Gal-1-P) (By similarity)
ENOG4105ENN	905	710	G	converts alpha-aldose to the beta-anomer. It is active on D-glucose, L-arabinose, D-xylose, D-galactose, maltose and lactose (By similarity)
ENOG4105E06	1546	1322	G	May play a role in 30S ribosomal subunit biogenesis. Unusual circulary permuted GTPase that catalyzes rapid hydrolysis of GTP with a slow catalytic turnover (By similarity)
ENOG4107QSU	888	800	G	Phosphoglucomutase phosphomannomutase alpha beta alpha domain
ENOG4107QYV	443	424	G	phosphohexose isomerase
ENOG4108YYV	1183	1151	H	Key enzyme in folate metabolism. Catalyzes an essential reaction for de novo glycine and purine synthesis, and for DNA precursor synthesis (By similarity)
ENOG4105CQX	1396	999	I	Catalyzes the reversible phosphatidyl group transfer from one phosphatidylglycerol molecule to another to form cardiolipin (CL) (diphosphatidylglycerol) and glycerol (By similarity)
ENOG4105C5S	1013	923	J	asparaginyl-tRNA synthetase
ENOG4105BZT	1765	1346	J	Catalyzes the formation of 5-methyl-uridine at position 1939 (m5U1939) in 23S rRNA (By similarity)
ENOG4108Z86	943	719	J	Glutamine amidotransferase
ENOG4105C8A	1149	1134	J	Increases the formation of ribosomal termination complexes and stimulates activities of RF-1 and RF-2. It binds guanine nucleotides and has strong preference for UGA stop codons. It may interact directly with the ribosome. The stimulation of RF- 1 and RF-2 is significantly reduced by GTP and GDP, but not by GMP (By similarity)
ENOG4105F59	1280	1250	J	Methylates ribosomal protein L11 (By similarity)
ENOG4105KAR	1545	1519	J	One of the proteins that surrounds the polypeptide exit tunnel on the outside of the subunit (By similarity)
ENOG4105SFS	812	784	J	phosphoesterase RecJ domain protein
ENOG4105CYJ	2202	1439	J	ribosomal RNA small subunit methyltransferase B
ENOG4108RWN	1165	1088	J	rrna methyltransferase
ENOG4105FF6	634	584	K	Modulates transcription in response to changes in cellular NADH NAD( ) redox state (By similarity)
ENOG4105KVH	1415	723	K	Transcriptional regulator
ENOG4105C3X	1362	1339	L	it is required for DNA replication and normal SOS inducibility. RecF binds preferentially to single-stranded, linear DNA. It also seems to bind ATP (By similarity)
ENOG4105C4H	1025	998	L	Specifically methylates the guanine in position 2445 (m2G2445) and the guanine in position 2069 (m7G2069) of 23S rRNA (By similarity)
ENOG4105EAG	1143	866	M	UDP-N-acetylglucosamine 2-epimerase
ENOG4108RDD	645	594	O	Activation of anaerobic ribonucleoside-triphosphate reductase under anaerobic conditions by generation of an organic free radical, using S-adenosylmethionine and reduced flavodoxin as cosubstrates to produce 5'-deoxy-adenosine (By similarity)
ENOG41072GX	929	917	O	Peptidase M22 Glycoprotease
ENOG4105C52	2205	1053	P	Atpase, p-type (Transporting), had superfamily, subfamily ic
ENOG41080E8	322	315	P	Transcriptional regulator, Spx MgsR family
ENOG41067S9	373	302	S	phage shock protein C, PspC
ENOG4108ZK7	1143	1126	S	protein family UPF0029, Impact, N-terminal protein
ENOG4108Z66	968	952	S	YbaK ebsC protein
ENOG4108JYZ	976	555	S	YitT family
ENOG4105GR3	1417	916	T	Histidine kinase
ENOG4108ZF3	1147	853	T	Phosphatase
ENOG4105CK6	4775	1493	T	Two component transcriptional regulator (Winged helix family)
